# Supplementary material for: Hemodynamics regulate spatiotemporal artery muscularization in the developing circle of Willis
Source: eLife. 2024 Jul 10;13:RP94094. doi: 10.7554/eLife.94094 (PMC11236418; doi:10.7554/eLife.94094)
Supplement: Figure 1—source data 1. [file elife-94094-fig1-data1.xlsx]

## Sheet: Figure1
		right cadi mcherry	left cadi mcherry	cadi avg mcherry	bca mcherry	right pcs mcherry	left pcs mcherry	pcs avg mcherry
32hpfexp1	wt-03			NA	NA	4555	4644	4599.5
	wt-06	2058	2289	2173.5	1795	2047	2576	2311.5
	wt-09			NA	NA	3088	2765	2926.5
	wt-12	3921		3921	NA	4221	2916	3568.5
	wt-15			NA	NA	3173	3525	3349
32hpfexp2	wt-03	4247	4604	4425.5	4772	4545	4333	4439
	wt-06	4555	3743	4149	5443			NA
	wt-09	4582	4751	4666.5	5227			NA
	wt-12	4930	5656	5293	4916			NA
		Note: NA (not applicable) means the vessel has not formed when the embryo was imaged
54hpfexp1	wt-03	6297	5719	6008	4884	4206	4044	4125
	wt-06	7279	6625	6952	4156	3939	3866	3902.5
	wt-09	6543	4088	5315.5	3907	3866	3116	3491
54hpfexp2	wt-03	4464	5311	4887.5	4187		4165	4165
	wt-06	3694	3792	3743	3883	3423	4059	3741
	wt-09	10900	7537	9218.5	7483	7806	6891	7348.5
	wt-12	4117	3720	3918.5	3013	3069	2909	2989
	wt-15	4745	5701	5223	4775			NA
	wt-18	5012	4835	4923.5	4515	3521	3624	3572.5
54hpfexp3	wt-03	4602	6456	5529	4480		4166	4166
	wt-06	7045	8019	7532	7109	5439	5710	5574.5
54hpfexp4	wt-03	7209	8623	7916	6962	7538	7815	7676.5
3dpfexp1	wt-12	14500	12300	13400	12800	13300	12600	12950
	wt-15	14100	16900	15500	16100	15600	18200	16900
	wt-18	13600	15500	14550	13800	13600	13900	13750
3dpfexp2	wt-03	7023	7646	7334.5	6170	5857	6134	5995.5
	wt-06	9124	9572	9348	7825	8284	8011	8147.5
	wt-09	8160	7550	7855	7057	6826	6404	6615
	wt-12	10600	11400	11000	8747	9077	8678	8877.5
	wt-15	12600	12300	12450	11000	11000	11200	11100
	wt-18	8110	10200	9155	8046	7627	8358	7992.5
	wt-21	7563	7528	7545.5	7178	6042	7688	6865
3dpfexp3	wt-03	4559	4368	4463.5	4133	4415	4302	4358.5
	wt-06	12700	13400	13050	11600	11400	10800	11100
3dpfexp4	wt-03	7211	7263	7237	5744	6354	6914	6634
	wt-09	4696	5202	4949	4490	4916	4706	4811
	wt-12	7749	6795	7272	7055	7407	6930	7168.5
4dpfexp1	wt-03	21100	18900	20000	20300	19400	17600	18500
	wt-06	23300	22600	22950	21800	20500	21100	20800
	wt-09	11900	13100	12500	10800	9629	10400	10014.5
	wt-12	13000	13800	13400	13300	12300	13600	12950
	wt-15	8216	6793	7504.5	7171	6862	6078	6470
4dpfexp2	wt-06	3185	3503	3344	3428	2910	3304	3107
	wt-12	7441	7939	7690	7697	7735	7452	7593.5
	wt-15	4944	5513	5228.5	4516	4167	4581	4374
	wt-18	10100	11800	10950	9882	9176	10400	9788
