# Supplementary material for: Hemodynamics regulate spatiotemporal artery muscularization in the developing circle of Willis
Source: eLife. 2024 Jul 10;13:RP94094. doi: 10.7554/eLife.94094 (PMC11236418; doi:10.7554/eLife.94094)
Supplement: Figure 2—source data 1. [file elife-94094-fig2-data1.xlsx]

## Sheet: Figure2E
		right CaDI pdgfrp:gfp+ number	right CaDI length	right CaDI pdgfrb:gfp+/length	right CaDI pdgfrb:gfp+/length*100	left CaDI pdgfrb:gfp+ number	left CaDI length	left CaDI pdgfrb:gfp+/length	left CaDI pdgfrb:gfp+/length*100	CaDI avg	BCA pdgfrb:gfp+ number	BCA length	BCA pdgfrb:gfp+/length	BCA pdgfrb:gfp+/length*100	right PCS pdgfrb:gfp+ number	right PCS length	right PCS pdgfrb:gfp+/length	right PCS pdgfrb:gfp+/length*100	left PCS pdgfrb:gfp+ number	left PCS length	left PCS pdgfrb:gfp+/length	left PCS pdgfrb:gfp+/length*100	PCS avg
32hpf	wt-03	0		0	0	0		0	0	0	0		0	0	0		0	0	0		0	0	0
	wt-06	0		0	0	0		0	0	0	0		0	0	0		0	0	0		0	0	0
	wt-09	0		0	0	0		0	0	0	0		0	0	0		0	0	0		0	0	0
54hpf	wt-03	2	172	0.0116279	1.16279	3	140	0.0214286	2.14286	1.65282	3	92.8	0.0323276	3.23276	0		0	0	2	181.9	0.0109951	1.09951	0.549753
	wt-06	3	118	0.0254237	2.54237	2	85.3	0.0234467	2.34467	2.44352	2	101	0.019802	1.9802	1	171.7	0.00582411	0.582411	0		0	0	0.291206
	wt-09	1	96.7	0.0103413	1.03413	3	98.5	0.0304569	3.04569	2.03991	1	58.6	0.0170648	1.70648	0		0	0	0		0	0	0
	wt-12	1	162	0.00617284	0.617284	2	121	0.0165289	1.65289	1.13509	1	98.5	0.0101523	1.01523	0	0	0	0	2	166	0.0120482	1.20482	0.60241
	wt-15	5	139	0.0359712	3.59712	2	99.2	0.0201613	2.01613	2.80663	0		0	0	1	153.4	0.0065189	0.65189	0		0	0	0.325945
	wt-18	4	132	0.030303	3.0303	3	145	0.0206897	2.06897	2.54963	1	101	0.00990099	0.990099	1	169.3	0.00590667	0.590667	1	151.9	0.00658328	0.658328	0.624498
3dpf	wt-03	6	163	0.0368098	3.68098	7	175	0.04	4	3.84049	3	154	0.0194805	1.94805	3	135.5	0.0221402	2.21402	4	146.2	0.0273598	2.73598	2.475
	wt-06	6	159	0.0377358	3.77358	7	145	0.0482759	4.82759	4.30059	3	190	0.0157895	1.57895	5	170.6	0.0293083	2.93083	4	143.5	0.0278746	2.78746	2.85914
	wt-09	6	135	0.0444444	4.44444	9	170	0.0529412	5.29412	4.86928	2	165	0.0121212	1.21212	3	148.6	0.0201884	2.01884	3	124.3	0.0241352	2.41352	2.21618
	wt-12	5	156	0.0320513	3.20513	6	133	0.0451128	4.51128	3.8582	3	162	0.0185185	1.85185	3	139.6	0.02149	2.149	4	127.8	0.0312989	3.12989	2.63944
	wt-15	7	166	0.0421687	4.21687	7	164	0.0426829	4.26829	4.24258	3	164	0.0182927	1.82927	5	138.5	0.0361011	3.61011	6	126.9	0.0472813	4.72813	4.16912
	wt-18	6	161	0.0372671	3.72671	6	149	0.0402685	4.02685	3.87678	3	160	0.01875	1.875	3	126.4	0.0237342	2.37342	3	121.4	0.0247117	2.47117	2.42229
4dpf	wt-03	8	184	0.0434783	4.34783	7	170	0.0411765	4.11765	4.23274	5	205	0.0243902	2.43902	4	163.9	0.0244051	2.44051	5	144.9	0.0345066	3.45066	2.94558
	wt-06	8	177	0.0451977	4.51977	9	142	0.0633803	6.33803	5.4289	5	189	0.026455	2.6455	5	137.8	0.0362845	3.62845	3	144.9	0.0207039	2.07039	2.84942
	wt-09	4	154	0.025974	2.5974	6	127	0.0472441	4.72441	3.66091	4	197	0.0203046	2.03046	3	139.5	0.0215054	2.15054	5	146.2	0.0341997	3.41997	2.78526
	wt-12	6	169	0.035503	3.5503	7	149	0.0469799	4.69799	4.12414	5	169	0.0295858	2.95858	5	132	0.0378788	3.78788	5	132	0.0378788	3.78788	3.78788
	wt-15	6	151	0.0397351	3.97351	6	159	0.0377358	3.77358	3.87355	4	193.5	0.0206718	2.06718	3	128	0.0234375	2.34375	4	118.5	0.0337553	3.37553	2.85964

## Sheet: Figure2F
		right cadi number	right cadi length	right cadi number/length	right cadi number/length*100	left cadi number	left cadi length	left cadi number/length	left cadi number/length*100	cadi avg	bca number	bca length	bca number/length	bca number/length*100	right pcs number	right pcs length	right pcs number/length	right pcs number/length*100	left pcs number	left pcs length	left pcs number/length	left pcs number/length*100	pcs avg
32hpfexp1	wt-03	0		0	0	0		0	0	0	0		0	0	0		0	0	0		0	0	0
	wt-06	0		0	0	0		0	0	0	0		0	0	0		0	0	0		0	0	0
	wt-09	0		0	0	0		0	0	0	0		0	0	0		0	0	0		0	0	0
	wt-12	0		0	0	0		0	0	0	0		0	0	0		0	0	0		0	0	0
	wt-15	0		0	0	0		0	0	0	0		0	0	0		0	0	0		0	0	0
54hpfexp1	wt-03	0		0	0	0		0	0	0	0		0	0	0		0	0	0		0	0	0
	wt-06	0		0	0	0		0	0	0	0		0	0	0		0	0	0		0	0	0
	wt-09	0		0	0	0		0	0	0	0		0	0	0		0	0	0		0	0	0
	wt-12	0		0	0	0		0	0	0	0		0	0	0		0	0	0		0	0	0
54hpfexp2	wt-03	2	152	0.0131579	1.31579	0		0	0	0.657895	0		0	0	0		0	0	0		0	0	0
	wt-06	1	167	0.00598802	0.598802	1	168	0.00595238	0.595238	0.59702	0		0	0	0		0	0	0		0	0	0
3dpfexp1	wt-09	2	122	0.0163934	1.63934	1	122	0.00819672	0.819672	1.22951	0		0	0	0		0	0	0		0	0	0
	wt-12	3	140	0.0214286	2.14286	5	129	0.0387597	3.87597	3.00941	0		0	0	0		0	0	0		0	0	0
	wt-18	3	127	0.023622	2.3622	3	118	0.0254237	2.54237	2.45229	0		0	0	0		0	0	0		0	0	0
3dpfexp2	wt-03	2	143	0.013986	1.3986	5	139	0.0359712	3.59712	2.49786	0		0	0	0		0	0	0		0	0	0
	wt-06	1	159	0.00628931	0.628931	2	154	0.012987	1.2987	0.963816	0		0	0	0		0	0	0		0	0	0
	wt-09	4	147	0.0272109	2.72109	5	149	0.033557	3.3557	3.0384	0		0	0	0		0	0	0		0	0	0
	wt-12	5	155	0.0322581	3.22581	5	135	0.037037	3.7037	3.46476	1	200	0.005	0.5	0		0	0	0		0	0	0
	wt-15	3	147	0.0204082	2.04082	2	167	0.011976	1.1976	1.61921	1	174	0.00574713	0.574713	0		0	0	0		0	0	0
	wt-18	6	170	0.0352941	3.52941	4	158	0.0253165	2.53165	3.03053	2	238	0.00840336	0.840336	0		0	0	0		0	0	0
	wt-21	5	163	0.0306748	3.06748	6	160	0.0375	3.75	3.40874	0		0	0	0		0	0	2	138	0.0144928	1.44928	0.724638
	wt-24	5	182	0.0274725	2.74725	3	174	0.0172414	1.72414	2.2357	0		0	0	0		0	0	0		0	0	0
	wt-27	2	157	0.0127389	1.27389	2	270	0.00740741	0.740741	1.00731	0		0	0	1	149	0.00671141	0.671141	0		0	0	0.33557
	wt-30	6	152	0.0394737	3.94737	5	164	0.0304878	3.04878	3.49807	2	137	0.0145985	1.45985	1	118	0.00847458	0.847458	0		0	0	0.423729
	wt-33	5	172	0.0290698	2.90698	5	174	0.0287356	2.87356	2.89027	3	187	0.0160428	1.60428	1	136	0.00735294	0.735294	0		0	0	0.367647
3dpfexp3	wt-03	3	134	0.0223881	2.23881	3	135	0.0222222	2.22222	2.23051	2	175	0.0114286	1.14286	1	114	0.00877193	0.877193	2	108	0.0185185	1.85185	1.36452
	wt-06	6	131	0.0458015	4.58015	6	134	0.0447761	4.47761	4.52888	4	199	0.0201005	2.01005	0	132	0	0	1	139	0.00719424	0.719424	0.359712
3dpfexp4	wt-06ref	6	156	0.0384615	3.84615	5	199	0.0251256	2.51256	3.17936	0		0	0	0		0	0	0		0	0	0
3dpfexp5	wt-03ref	6	153	0.0392157	3.92157	6	160	0.0375	3.75	3.83578	0		0	0	0		0	0	1	139	0.00719424	0.719424	0.359712
	wt-06ref	3	138	0.0217391	2.17391	5	139	0.0359712	3.59712	2.88552	0		0	0	0		0	0	0		0	0	0
	wt-09ref	3	160	0.01875	1.875	3	169	0.0177515	1.77515	1.82507	1	143	0.00699301	0.699301	1	105	0.00952381	0.952381	0		0	0	0.47619
3dpfexp6	wt-09ref	7	154	0.0454545	4.54545	9	164	0.054878	5.4878	5.01663	6	175	0.0342857	3.42857	2	132	0.0151515	1.51515	2	119	0.0168067	1.68067	1.59791
	wt-12ref	6	160	0.0375	3.75	9	171	0.0526316	5.26316	4.50658	3	158	0.0189873	1.89873	3	140	0.0214286	2.14286	1	129	0.00775194	0.775194	1.45903
	wt-15ref	8	151	0.0529801	5.29801	6	156	0.0384615	3.84615	4.57208	2	192	0.0104167	1.04167	1	172	0.00581395	0.581395	0		0	0	0.290698
	wt-18ref	6	149	0.0402685	4.02685	7	176	0.0397727	3.97727	4.00206	3	179	0.0167598	1.67598	3	133	0.0225564	2.25564	1	98	0.0102041	1.02041	1.63802
4dpfexp1	wt-06	7	146	0.0479452	4.79452	5	183	0.0273224	2.73224	3.76338	5	195	0.025641	2.5641	3	159	0.0188679	1.88679	4	120	0.0333333	3.33333	2.61006
	wt-12	6	162	0.037037	3.7037	6	169	0.035503	3.5503	3.627	6	206	0.0291262	2.91262	4	139	0.028777	2.8777	3	137	0.0218978	2.18978	2.53374
	wt-18	6	155	0.0387097	3.87097	6	165	0.0363636	3.63636	3.75367	4	176	0.0227273	2.27273	3	101	0.029703	2.9703	2	104	0.0192308	1.92308	2.44669
	wt-27	7	166	0.0421687	4.21687	7	155	0.0451613	4.51613	4.3665	6	220	0.0272727	2.72727	3	122	0.0245902	2.45902	3	137	0.0218978	2.18978	2.3244
	wt-30	7	198	0.0353535	3.53535	6	179	0.0335196	3.35196	3.44365	6	196	0.0306122	3.06122	3	121	0.0247934	2.47934	3	110	0.0272727	2.72727	2.60331
	wt-33	6	173	0.0346821	3.46821	6	200	0.03	3	3.2341	4	182	0.021978	2.1978	2	112	0.0178571	1.78571	3	111	0.027027	2.7027	2.24421
	wt-36	7	177	0.039548	3.9548	5	189	0.026455	2.6455	3.30015	4	208	0.0192308	1.92308	1	120	0.00833333	0.833333	2	130	0.0153846	1.53846	1.1859
4dpfexp2	wt-12	7	199	0.0351759	3.51759	5	175	0.0285714	2.85714	3.18737	6	214	0.0280374	2.80374	3	141	0.0212766	2.12766	3	147	0.0204082	2.04082	2.08424
	wt-15	6	194	0.0309278	3.09278	5	205	0.0243902	2.43902	2.7659	4	198	0.020202	2.0202	2	147	0.0136054	1.36054	2	142	0.0140845	1.40845	1.3845
4dpfexp3	wt-03ref	7	171	0.0409357	4.09357	7	193	0.0362694	3.62694	3.86026	5	235	0.0212766	2.12766	3	141	0.0212766	2.12766	3	135	0.0222222	2.22222	2.17494
4dpfexp4	wt-09ref	8	160	0.05	5	7	156	0.0448718	4.48718	4.74359	2	169	0.0118343	1.18343	3	129	0.0232558	2.32558	1	114	0.00877193	0.877193	1.60139
	wt-12ref	9	192	0.046875	4.6875	8	167	0.0479042	4.79042	4.73896	5	186	0.0268817	2.68817	2	122	0.0163934	1.63934	2	130	0.0153846	1.53846	1.5889
	wt-15ref	6	155	0.0387097	3.87097	6	120	0.05	5	4.43548	5	248	0.0201613	2.01613	2	155	0.0129032	1.29032	1	129	0.00775194	0.775194	1.03276
	wt-18ref	9	176	0.0511364	5.11364	6	196	0.0306122	3.06122	4.08743	2	210	0.00952381	0.952381	5	149	0.033557	3.3557	1	108	0.00925926	0.925926	2.14082
4dpfexp5	wt-03ref	6	180	0.0333333	3.33333	5	150	0.0333333	3.33333	3.33333	3	184	0.0163043	1.63043	2	112	0.0178571	1.78571	2	122	0.0163934	1.63934	1.71253
	wt-12ref	8	169	0.0473373	4.73373	6	151	0.0397351	3.97351	4.35362	4	207	0.0193237	1.93237	4	134	0.0298507	2.98507	3	129	0.0232558	2.32558	2.65533
	wt-15ref	7	148	0.0472973	4.72973	8	169	0.0473373	4.73373	4.73173	4	196	0.0204082	2.04082	4	148	0.027027	2.7027	4	142	0.028169	2.8169	2.7598
4dpfexp6	wt-06ref	8	172	0.0465116	4.65116	9	178	0.0505618	5.05618	4.85367	3	213.9	0.0140252	1.40252	5	146	0.0342466	3.42466	4	124	0.0322581	3.22581	3.32523
	wt-12ref	9	163	0.0552147	5.52147	10	187	0.0534759	5.34759	5.43453	5	171.2	0.0292056	2.92056	4	127	0.0314961	3.14961	4	115	0.0347826	3.47826	3.31393
	wt-15ref	9	150	0.06	6	9	177	0.0508475	5.08475	5.54237	5	183.7	0.0272183	2.72183	4	133	0.0300752	3.00752	5	116	0.0431034	4.31034	3.65893
	wt-18ref	8	194	0.0412371	4.12371	6	179	0.0335196	3.35196	3.73783	3	191	0.0157068	1.57068	3	137.1	0.0218818	2.18818	4	104	0.0384615	3.84615	3.01717
	wt-21ref	6	143	0.041958	4.1958	9	161	0.0559006	5.59006	4.89293	6	204	0.0294118	2.94118	4	146	0.0273973	2.73973	4	134	0.0298507	2.98507	2.8624
	wt-24ref	9	151	0.0596026	5.96026	9	168	0.0535714	5.35714	5.6587	6	192	0.03125	3.125	4	147	0.0272109	2.72109	4	133	0.0300752	3.00752	2.8643
	wt-27ref	8	153	0.0522876	5.22876	6	184	0.0326087	3.26087	4.24481	4	173	0.0231214	2.31214	3	131	0.0229008	2.29008	1	105	0.00952381	0.952381	1.62123
	wt-30ref	9	168	0.0535714	5.35714	8	189	0.042328	4.2328	4.79497	3	210	0.0142857	1.42857	2	143	0.013986	1.3986	2	128	0.015625	1.5625	1.48055
