# Supplementary material for: Hemodynamics regulate spatiotemporal artery muscularization in the developing circle of Willis
Source: eLife. 2024 Jul 10;13:RP94094. doi: 10.7554/eLife.94094 (PMC11236418; doi:10.7554/eLife.94094)
Supplement: Figure 3—source data 1. [file elife-94094-fig3-data1.xlsx]

## Sheet: Figure3D
cwmicroangiography		Vascular diameter
2022-12-13		CaDI	BCA	PCS
54hpf	wt-03.czi	5.40511	3.36186	11.5
	wt-06.czi	6.31256	4.12727	12.2
	wt-09.czi	6.05376	5.05516	11
	wt-12.czi	7.44438	9.65129	10.2
	wt-15.czi	10.3725	6.51848	11.5
	wt-18.czi	12.4892	3.46158	10
3dpf	wt-03.czi	8.4	3.77432	11.4
	wt-06.czi	9.18	3.52355	8.78
	wt-09.czi	13.8	6.80236	8.76
	wt-12.czi	8.31	4.91308	10.1
	wt-15.czi	9.05	11.8923	9.9
	wt-18.czi	7.77	3.44621	9.78
4dpf	wt-03.czi	7.44438	4.49187	10.1
	wt-06.czi	6.75	6.34869	9.17
	wt-09.czi	7.08	12.1916	7.62
	wt-12.czi	9.17	6.99741	10.9
	wt-15.czi	11.2	5.92804	9.67
	wt-18.czi	12.4892	12.9397	7.58

## Sheet: Figure3E-G
RBC velocity
20240222_gata1_linescan_54hpf
54hpf	CaDI								BCA								PCS
gata1#1-01.czi	#	Area(>10)	Angle(>100)	a(180-angle)	tan(a)	v=(0.021)/(tan(a)*292.80)	*1000000 (um/s)		#	Area(>10)	Angle(>100)	a(180-angle)	tan(a)	v=(0.021)/(tan(a)*292.80)	*1000000 (um/s)		#	Area(>10)	Angle(>100)	a(180-angle)	tan(a)	v=(0.021)/(tan(a)*292.80)	*1000000 (um/s)
	1	5.566	172.109	7.891	0.138601	0.000514147	514.147		1	21.193	163.212	16.788	0.301689	0.000230476	230.476		1	4.067	162.265	17.735	0.319814	0.000216561	216.561
	3	5.78	174.692	5.308	0.092908	0.000769738	769.738		3	73.854	145.647	34.353	0.68351	8.80574e-05	88.0574		2	20.122	165.914	14.086	0.250923	0.000279806	279.806
	5	9.205	172.725	7.275	0.127659	0.000558762	558.762		4	6.422	157.833	22.167	0.407421	0.000166188	166.188		3	17.768	138.858	41.142	0.873647	6.00613e-05	60.0613
	9	6.85	177.136	2.864	0.0500279	0.00143243	1432.43		5	32.967	152.778	27.222	0.514416	0.000126902	126.902		4	11.774	163.267	16.733	0.300642	0.000231329	231.329
	14	7.278	168.744	11.256	0.199021	0.0003556	355.6		8	5.994	173.101	6.899	0.120996	0.000589864	589.864		5	112.386	164.852	15.148	0.27072	0.000258424	258.424
	17	18.838	165.389	14.611	0.260686	0.000268865	268.865		10	20.765	172.778	7.222	0.126719	0.000562952	562.952		6	7.064	172.557	7.443	0.130641	0.000545871	545.871
	21	7.278	175.828	4.172	0.0729441	0.000981492	981.492		12	59.083	152.317	27.683	0.524633	0.000123929	123.929		7	32.324	158.271	21.729	0.398535	0.000170332	170.332
	27	7.706	175.401	4.599	0.0804405	0.000889683	889.683		15	11.56	143.551	36.449	0.738584	7.87716e-05	78.7716		8	30.398	163.498	16.502	0.296251	0.000234972	234.972
	28	6.85	174.668	5.332	0.0933305	0.000766233	766.233		17	6.85	174.862	5.138	0.0899162	0.000795496	795.496		11	13.272	165.05	14.95	0.267014	0.000262191	262.191
	33	7.064	165.318	14.682	0.262009	0.000267443	267.443		18	9.633	177.179	2.821	0.0492756	0.00145434	1454.34		12	10.703	160.876	19.124	0.34675	0.000198482	198.482
	36	23.548	168.626	11.374	0.201163	0.000351711	351.711		19	26.33	156.14	23.86	0.442304	0.000151439	151.439		14	15.627	169.817	10.183	0.179622	0.000394986	394.986
	45	6.208	156.414	23.586	0.436598	0.0001537	153.7		22	24.618	175.304	4.696	0.0821447	0.000871145	871.145		15	5.994	177.319	2.681	0.0468265	0.00153052	1530.52
	46	8.991	162.535	17.465	0.314627	0.000220384	220.384		23	11.56	154.207	25.793	0.483268	0.000136671	136.671		16	37.676	161.82	18.18	0.328397	0.00021049	210.49
	48	13.7	178.014	1.986	0.0346761	0.00206749	2067.49		27	10.703	176.909	3.091	0.0540005	0.00132687	1326.87		17	6.208	166.829	13.171	0.234014	0.000300868	300.868
	49	14.771	172.844	7.156	0.125549	0.000568256	568.256								478.793		19	10.489	170.607	9.393	0.165423	0.0004296	429.6
	52	6.85	173.472	6.528	0.114431	0.000624028	624.028										20	9.205	174.513	5.487	0.0960601	0.000744332	744.332
							674.373										21	10.061	173.986	6.014	0.105351	0.000678262	678.262
gata1#2-01.czi	#	Area(>10)	Angle(>100)	a(180-angle)	tan(a)	v=(0.021)/(tan(a)*292.80)	*1000000 (um/s)		#	Area(>10)	Angle(>100)	a(180-angle)	tan(a)	v=(0.021)/(tan(a)*292.80)	*1000000 (um/s)		#	Area(>10)	Angle(>100)	a(180-angle)	tan(a)	v=(0.021)/(tan(a)*292.80)	*1000000 (um/s)
	1	8.007	162.228	17.772	0.320526	0.000216046	216.046		1	9.633	174.186	5.814	0.101823	0.000701935	701.935		1	105.75	178.216	1.784	0.0311467	0.00230195	2301.95
	4	6.059	163.501	16.499	0.296195	0.00023502	235.02		2	5.138	162.902	17.098	0.307602	0.000225762	225.762		2	42.814	163.256	16.744	0.300852	0.000231158	231.158
	7	34.624	177.087	2.913	0.0508853	0.00140825	1408.25		4	5.566	170.053	9.947	0.175373	0.000404762	404.762		3	28.685	174.957	5.043	0.0882449	0.000810642	810.642
	8	39.169	169.541	10.459	0.184599	0.000384102	384.102		5	12.63	173.632	6.368	0.111602	0.00063998	639.98		4	117.31	172.499	7.501	0.13167	0.000541552	541.552
	11	55.615	170.698	9.302	0.163792	0.000433957	433.957		6	7.492	165.575	14.425	0.257222	0.000272654	272.654		5	83.487	167.533	12.467	0.22109	0.000319095	319.095
	12	27.267	173.139	6.861	0.120323	0.000593195	593.195		7	5.994	139.31	40.69	0.859832	6.17669e-05	61.7669		6	143.854	161.978	18.022	0.325344	0.000212614	212.614
	13	11.253	178.333	1.667	0.0291029	0.00246371	2463.71		8	25.902	174.111	5.889	0.103146	0.000692871	692.871		7	48.165	176.646	3.354	0.0586053	0.0012224	1222.4
	14	15.148	151.358	28.642	0.546169	0.000117992	117.992		9	9.205	166.26	13.74	0.244513	0.000287453	287.453		8	120.093	167.058	12.942	0.229802	0.000306587	306.587
	15	39.818	174.389	5.611	0.0982447	0.000727677	727.677		10	16.269	174.229	5.771	0.101065	0.000707238	707.238		9	55.872	165.049	14.951	0.267033	0.000262172	262.172
	16	12.984	173.839	6.161	0.107946	0.000661835	661.835		14	35.107	167.033	12.967	0.230262	0.000305953	305.953		10	33.181	175.887	4.113	0.071909	0.000995671	995.671
	17	12.984	174.631	5.369	0.093982	0.000760891	760.891								430.038		11	84.985	177.719	2.281	0.039832	0.00179964	1799.64
	20	11.469	168.56	11.44	0.202362	0.00034957	349.57										12	94.404	150.206	29.794	0.572566	0.000111266	111.266
	23	7.141	175.964	4.036	0.0705582	0.0010148	1014.8										13	22.049	173.854	6.146	0.107681	0.000663476	663.476
	24	45.228	171.832	8.168	0.143532	0.000496252	496.252										14	28.043	167.199	12.801	0.227213	0.000310206	310.206
	26	9.522	150.519	29.481	0.565335	0.000113053	113.053										15	35.749	167.306	12.694	0.22525	0.000313005	313.005
	28	29.431	173.115	6.885	0.120748	0.000591087	591.087										17	65.505	176.302	3.698	0.064632	0.00110814	1108.14
	32	9.738	174.461	5.539	0.0969761	0.000737257	737.257										18	53.731	162.082	17.918	0.323338	0.000214031	214.031
	33	10.387	163.987	16.013	0.286991	0.000243009	243.009										19	29.756	175.67	4.33	0.075717	0.000945418	945.418
	34	5.843	171.532	8.468	0.14888	0.000478174	478.174										20	56.086	173.988	6.012	0.105316	0.000678491	678.491
	36	7.141	144.903	35.097	0.702734	8.46797e-05	84.6797										21	62.722	165.361	14.639	0.261207	0.000268303	268.303
	40	30.729	170.913	9.087	0.159941	0.000444592	444.592										22	26.759	175.222	4.778	0.0835857	0.000856058	856.058
	43	19.26	176.48	3.52	0.061513	0.00116448	1164.48										23	47.523	158.882	21.118	0.386229	0.00017637	176.37
	45	11.036	175.452	4.548	0.0795447	0.000899745	899.745										24	147.707	166.617	13.383	0.23792	0.000295742	295.742
	47	6.276	174.019	5.981	0.104769	0.00068206	682.06										25	160.766	171.539	8.461	0.148755	0.000478582	478.582
	48	35.706	172.302	7.698	0.13517	0.000527366	527.366										26	18.41	171.804	8.196	0.144031	0.00049451	494.51
	56	20.125	171.401	8.599	0.151218	0.00047067	470.67										27	35.535	174.11	5.89	0.103164	0.000692751	692.751
	57	8.007	177.031	2.969	0.0518653	0.0013816	1381.6										28	71.499	173.906	6.094	0.106763	0.000669225	669.225
	58	5.843	177.348	2.652	0.0463192	0.00154731	1547.31										29	64.007	171.654	8.346	0.146704	0.000485371	485.371
	59	29.214	170.498	9.502	0.167378	0.000424489	424.489										30	77.921	175.427	4.573	0.0799838	0.000894785	894.785
	66	41.116	171.638	8.362	0.14699	0.000484416	484.416
	68	34.408	154.965	25.035	0.467052	0.00014223	142.23
	69	6.492	163.426	16.574	0.297619	0.000233826	233.826
	71	14.066	174.871	5.129	0.0897578	0.000796907	796.907
	73	55.831	172.887	7.113	0.124787	0.000571763	571.763
	74	6.059	171.175	8.825	0.155255	0.00045824	458.24
	77	33.109	172.429	7.571	0.132913	0.000536428	536.428
	82	30.945	173.361	6.639	0.116394	0.00061341	613.41
	83	8.872	149.521	30.479	0.588551	0.000107454	107.454
	84	5.194	172.902	7.098	0.124521	0.000572997	572.997
							619.757
gata1#3-01.czi	#	Area(>10)	Angle(>100)	a(180-angle)	tan(a)	v=(0.021)/(tan(a)*292.80)	*1000000 (um/s)		#	Area(>10)	Angle(>100)	a(180-angle)	tan(a)	v=(0.021)/(tan(a)*292.80)	*1000000 (um/s)		#	Area(>10)	Angle(>100)	a(180-angle)	tan(a)	v=(0.021)/(tan(a)*292.80)	*1000000 (um/s)
	7	34.624	177.087	2.913	0.0508853	0.00140825	1408.25		1	10.061	172.041	7.959	0.139811	0.00050964	509.64		2	20.122	165.914	14.086	0.250923	0.000279806	279.806
	8	39.169	169.541	10.459	0.184599	0.000384102	384.102		2	10.703	173.063	6.937	0.121669	0.000586569	586.569		3	17.768	138.858	41.142	0.873647	6.00613e-05	60.0613
	11	55.615	170.698	9.302	0.163792	0.000433957	433.957		5	16.055	174.727	5.273	0.0922919	0.000774906	774.906		4	11.774	163.267	16.733	0.300642	0.000231329	231.329
	12	27.267	173.139	6.861	0.120323	0.000593195	593.195		11	26.33	163.126	16.874	0.303328	0.000229152	229.152		5	112.386	164.852	15.148	0.27072	0.000258424	258.424
	13	11.253	178.333	1.667	0.0291029	0.00246371	2463.71		19	15.841	159.947	20.053	0.365018	0.000187682	187.682		7	32.324	158.271	21.729	0.398535	0.000170332	170.332
	14	15.148	151.358	28.642	0.546169	0.000117992	117.992		20	19.908	173.797	6.203	0.108688	0.000657284	657.284		8	30.398	163.498	16.502	0.296251	0.000234972	234.972
	15	39.818	174.389	5.611	0.0982447	0.000727677	727.677		21	12.416	170.857	9.143	0.160944	0.000441775	441.775		11	13.272	165.05	14.95	0.267014	0.000262191	262.191
	16	12.984	173.839	6.161	0.107946	0.000661835	661.835		26	16.697	171.744	8.256	0.1451	0.000490815	490.815		12	10.703	160.876	19.124	0.34675	0.000198482	198.482
	17	12.984	174.631	5.369	0.093982	0.000760891	760.891		27	17.554	156.398	23.602	0.436931	0.000153567	153.567		14	15.627	169.817	10.183	0.179622	0.000394986	394.986
	20	11.469	168.56	11.44	0.202362	0.00034957	349.57								447.932		16	37.676	161.82	18.18	0.328397	0.00021049	210.49
	24	45.228	171.832	8.168	0.143532	0.000496252	496.252										19	10.489	170.607	9.393	0.165423	0.0004296	429.6
	28	29.431	173.115	6.885	0.120748	0.000591087	591.087										21	10.061	173.986	6.014	0.105351	0.000678262	678.262
	33	10.387	163.987	16.013	0.286991	0.000243009	243.009																284.078
	40	30.729	170.913	9.087	0.159941	0.000444592	444.592
	43	19.26	176.48	3.52	0.061513	0.00116448	1164.48
	45	11.036	175.452	4.548	0.0795447	0.000899745	899.745
	48	35.706	172.302	7.698	0.13517	0.000527366	527.366
	56	20.125	171.401	8.599	0.151218	0.00047067	470.67
	59	29.214	170.498	9.502	0.167378	0.000424489	424.489
	66	41.116	171.638	8.362	0.14699	0.000484416	484.416
	68	34.408	154.965	25.035	0.467052	0.00014223	142.23
	71	14.066	174.871	5.129	0.0897578	0.000796907	796.907
	73	55.831	172.887	7.113	0.124787	0.000571763	571.763
	77	33.109	172.429	7.571	0.132913	0.000536428	536.428
	82	30.945	173.361	6.639	0.116394	0.00061341	613.41
							652.321
gata1#4-01.czi	#	Area(>10)	Angle(>100)	a(180-angle)	tan(a)	v=(0.021)/(tan(a)*292.80)	*1000000 (um/s)		#	Area(>10)	Angle(>100)	a(180-angle)	tan(a)	v=(0.021)/(tan(a)*292.80)	*1000000 (um/s)		#	Area(>10)	Angle(>100)	a(180-angle)	tan(a)	v=(0.021)/(tan(a)*292.80)	*1000000 (um/s)
	1	34.493	174.288	5.712	0.100025	0.000714642	714.642		3	10.275	176.511	3.489	0.0609699	0.00117488	1174.88		2	63.15	171.594	8.406	0.147774	0.000481806	481.806
	5	29.058	168.307	11.693	0.206963	0.00034158	341.58		4	10.061	174.655	5.345	0.0935594	0.000764348	764.348		6	17.125	171.682	8.318	0.146205	0.000487052	487.052
	10	26.131	176.462	3.538	0.0618284	0.00115853	1158.53		5	14.557	162.639	17.361	0.312634	0.000221887	221.887		10	10.061	166.666	13.334	0.237017	0.000296913	296.913
	11	18.815	176.773	3.227	0.0563814	0.00127073	1270.73		7	13.486	176.409	3.591	0.062757	0.00114134	1141.34		13	10.061	159.304	20.696	0.377789	0.000180726	180.726
	12	24.668	178.844	1.156	0.0201787	0.00355382	3553.82		8	13.058	172.03	7.97	0.140007	0.000508918	508.918		15	25.902	174.982	5.018	0.0878052	0.000814722	814.722
	14	21.323	173.968	6.032	0.105669	0.000676208	676.208		10	30.826	158.099	21.901	0.402018	0.000168687	168.687		19	34.251	164.775	15.225	0.272163	0.000256985	256.985
	16	25.295	177.228	2.772	0.0484183	0.00148013	1480.13		11	11.132	166.797	13.203	0.234603	0.000300084	300.084		25	15.199	168.794	11.206	0.198114	0.000357271	357.271
	22	10.034	171.604	8.396	0.147596	0.000482397	482.397		14	23.548	166.452	13.548	0.240965	0.000291859	291.859								410.782
	23	12.125	172.522	7.478	0.131262	0.000543257	543.257		15	22.905	174.39	5.61	0.0982271	0.000727808	727.808
	26	14.006	175.579	4.421	0.0773145	0.000925807	925.807		16	18.624	165.466	14.534	0.259251	0.000270423	270.423
	28	72.541	171.427	8.573	0.150754	0.000472142	472.142		22	17.982	167.376	12.624	0.223966	0.00031486	314.86
	33	26.968	173.971	6.029	0.105616	0.000676549	676.549		25	16.911	169.562	10.438	0.18422	0.00038491	384.91
	34	38.047	171.883	8.117	0.142624	0.000499456	499.456								486.51
	35	10.662	166.12	13.88	0.247105	0.000284315	284.315
	36	14.843	178.316	1.684	0.0293998	0.00243881	2438.81
	37	20.905	158.233	21.767	0.399304	0.000169967	169.967
	40	21.114	169.544	10.456	0.184545	0.000384217	384.217
	41	21.114	165.848	14.152	0.252148	0.000278388	278.388
	44	51.218	166.531	13.469	0.239507	0.000293707	293.707
	46	10.871	178.121	1.879	0.0328065	0.00218541	2185.41
	48	39.093	172.817	7.183	0.126028	0.000566074	566.074
	49	37.42	168.954	11.046	0.195214	0.00036272	362.72
	52	14.843	161.79	18.21	0.328977	0.000210091	210.091
							868.215
20240223_gata1_linescan_3dpf
3dpf	CaDI								BCA								PCS
3dpf#1-01.czi	#	Area(>10)	Angle(>100)	a(180-angle)	tan(a)	v=(0.021)/(tan(a)*292.80)	*1000000 (um/s)		#	Area(>10)	Angle(>100)	a(180-angle)	tan(a)	v=(0.021)/(tan(a)*292.80)	*1000000 (um/s)		#	Area(>10)	Angle(>100)	a(180-angle)	tan(a)	v=(0.021)/(tan(a)*292.80)	*1000000 (um/s)
	3	20.551	175.209	4.791	0.0838142	0.000853714	853.714		1	39.486	158.935	21.065	0.385166	0.000176908	176.908		1	38.746	172.334	7.666	0.134601	0.000529622	529.622
	5	14.343	176.007	3.993	0.069804	0.0010258	1025.8		3	17.948	172.814	7.186	0.126081	0.000565833	565.833		2	13.7	162.943	17.057	0.306819	0.000226376	226.376
	6	26.116	166.29	13.71	0.243959	0.000288134	288.134		5	26.698	170.813	9.187	0.161732	0.000439585	439.585		3	11.346	174.591	5.409	0.0946863	0.000755197	755.197
	7	99.328	169.677	10.323	0.182146	0.000389394	389.394		9	55.191	167.152	12.848	0.228076	0.000308991	308.991		4	31.04	167.902	12.098	0.214345	0.000329467	329.467
	11	26.759	173.701	6.299	0.110383	0.000647106	647.106		10	10.993	176.497	3.503	0.0612152	0.00117016	1170.16		5	37.89	167.992	12.008	0.212703	0.00033209	332.09
	12	17.34	178.147	1.853	0.0323522	0.00221612	2216.12		11	39.037	167.673	12.327	0.218529	0.000322959	322.959		6	41.101	170.203	9.797	0.172676	0.000411215	411.215
	16	14.129	176.735	3.265	0.0570468	0.00125587	1255.87		13	22.211	169.414	10.586	0.186892	0.00037928	379.28		12	21.835	174.695	5.305	0.0928552	0.000770178	770.178
	18	12.416	170.492	9.508	0.167486	0.000424211	424.211		14	13.91	174.664	5.336	0.093401	0.000765652	765.652		13	24.404	171.684	8.316	0.146169	0.000487173	487.173
	22	35.749	177.876	2.124	0.0370878	0.00193294	1932.94		15	15.256	176.469	3.531	0.0617057	0.00116084	1160.84		14	32.967	169.17	10.83	0.191303	0.000370325	370.325
	23	27.401	169.738	10.262	0.181046	0.000391812	391.812		16	65.511	161.651	18.349	0.331667	0.000208257	208.257		18	32.11	167.594	12.406	0.219974	0.000320768	320.768
	32	16.269	176.633	3.367	0.058833	0.00121766	1217.66		17	91.536	171.228	8.772	0.154308	0.000461099	461.099		19	23.976	171.619	8.381	0.147328	0.000483285	483.285
	33	20.765	175.124	4.876	0.0853083	0.00083869	838.69		18	21.538	174.323	5.677	0.0994079	0.000719107	719.107		20	39.389	165.508	14.492	0.258469	0.000271279	271.279
	38	13.914	176.238	3.762	0.0657538	0.00108918	1089.18		20	10.769	170.648	9.352	0.164688	0.000431553	431.553		22	14.557	176.428	3.572	0.0624241	0.00114744	1147.44
	41	126.086	177.311	2.689	0.0469664	0.00152595	1525.95		21	23.108	169.327	10.673	0.188464	0.000376041	376.041		26	65.291	168.746	11.254	0.198985	0.000355666	355.666
	46	15.199	175.425	4.575	0.0800189	0.00089439	894.39		22	37.691	172.613	7.387	0.129647	0.000550103	550.103		27	18.41	166.407	13.593	0.241796	0.000290816	290.816
	58	31.468	176.482	3.518	0.061478	0.00116515	1165.15		29	61.921	174.215	5.785	0.101312	0.000705503	705.503		31	10.275	177.634	2.366	0.041318	0.00173485	1734.85
	59	26.116	175.323	4.677	0.0818108	0.000874716	874.716		30	17.051	171.731	8.269	0.145332	0.000490021	490.021		34	32.967	168.325	11.675	0.206635	0.000342138	342.138
	71	11.346	177.943	2.057	0.0359169	0.00199601	1996.01		31	17.724	169.611	10.389	0.183336	0.000386809	386.809		35	20.337	170.271	9.729	0.171454	0.000414205	414.205
	77	26.973	175.053	4.947	0.0865566	0.000826535	826.535		33	17.051	172.593	7.407	0.130002	0.000548584	548.584		36	11.132	175.381	4.619	0.0807919	0.000885797	885.797
	79	40.245	173.694	6.306	0.110507	0.000646376	646.376		35	16.378	173.439	6.561	0.115014	0.000620834	620.834		38	14.343	175.587	4.413	0.077174	0.000927499	927.499
	84	36.178	176.832	3.168	0.0553484	0.00129449	1294.49		37	11.891	171.388	8.612	0.15145	0.000469938	469.938								569.27
	85	29.756	176.546	3.454	0.0603568	0.00118685	1186.85		41	12.788	176.048	3.952	0.069085	0.00103651	1036.51
	87	12.63	164.396	15.604	0.27928	0.000250096	250.096		42	47.114	169.209	10.791	0.190597	0.00037173	371.73
	88	11.56	178.434	1.566	0.0273387	0.00262279	2622.79		43	46.89	173.613	6.387	0.111938	0.000638044	638.044
	89	14.129	176.603	3.397	0.0593584	0.00120686	1206.86		45	18.846	173.297	6.703	0.117526	0.000607446	607.446
	90	15.199	177.736	2.264	0.0395348	0.00181318	1813.18		46	14.807	161.614	18.386	0.332384	0.000207773	207.773
	93	13.486	177.185	2.815	0.0491706	0.00145745	1457.45		48	28.493	172.938	7.062	0.123883	0.000575979	575.979
	95	11.774	169.165	10.835	0.191393	0.000370146	370.146		51	10.096	171.581	8.419	0.148006	0.00048104	481.04
	96	11.132	168.233	11.767	0.20831	0.000339307	339.307		52	10.32	171.276	8.724	0.15345	0.000463717	463.717
	98	53.303	175.654	4.346	0.0759978	0.000941911	941.911		53	13.012	175.866	4.134	0.0722774	0.000990578	990.578
	105	13.272	176.011	3.989	0.0697339	0.00102683	1026.83		54	25.127	174.856	5.144	0.0900217	0.000794558	794.558
							1064.83		55	28.493	171.049	8.951	0.157508	0.000451579	451.579
									57	25.576	165.771	14.229	0.253578	0.000276749	276.749
									58	14.134	176.809	3.191	0.0557511	0.00128512	1285.12
									59	16.602	174.407	5.593	0.0979275	0.000730049	730.049
															576.255
3dpf#2-01.czi	#	Area(>10)	Angle(>100)	a(180-angle)	tan(a)	v=(0.021)/(tan(a)*292.80)	*1000000 (um/s)		#	Area(>10)	Angle(>100)	a(180-angle)	tan(a)	v=(0.021)/(tan(a)*292.80)	*1000000 (um/s)		#	Area(>10)	Angle(>100)	a(180-angle)	tan(a)	v=(0.021)/(tan(a)*292.80)	*1000000 (um/s)
	3	13.486	177.81	2.19	0.0382413	0.00187458	1874.58		1	77.921	169.565	10.435	0.184166	0.000385026	385.026		1	14.771	172.603	7.397	0.129824	0.000549343	549.343
	5	27.829	173.406	6.594	0.115598	0.000617672	617.672		2	29.327	170.962	9.038	0.159064	0.000447086	447.086		2	61.224	164.716	15.284	0.273269	0.000255891	255.891
	6	45.597	175.509	4.491	0.0785437	0.000911261	911.261		3	17.125	161.507	18.493	0.334459	0.000206383	206.383		9	26.759	172.551	7.449	0.130747	0.000545421	545.421
	9	20.765	162.201	17.799	0.321046	0.000215671	215.671		6	143.854	168.478	11.522	0.203852	0.000346943	346.943		10	32.324	167.328	12.672	0.224846	0.000313586	313.586
	12	27.187	171.748	8.252	0.145029	0.00049106	491.06		8	47.095	177.033	2.967	0.0518303	0.00138253	1382.53		13	50.948	171.139	8.861	0.155899	0.000456318	456.318
	14	67.218	174.015	5.985	0.10484	0.000681597	681.597		9	31.896	172.97	7.03	0.123316	0.000578654	578.654		15	10.061	172.137	7.863	0.138103	0.000516025	516.025
	17	97.401	174.324	5.676	0.0993902	0.000719236	719.236		10	73.211	156.718	23.282	0.430296	0.000156263	156.263		16	13.486	171.373	8.627	0.151718	0.000469096	469.096
	18	37.462	169.458	10.542	0.186097	0.000380937	380.937		12	26.116	176.04	3.96	0.0692253	0.0010344	1034.4		17	15.841	168.381	11.619	0.205616	0.000343882	343.882
	19	13.272	165.682	14.318	0.255231	0.000274877	274.877		13	50.734	166.697	13.303	0.236445	0.000297658	297.658		20	17.768	160.682	19.318	0.350548	0.000196148	196.148
	22	12.844	173.92	6.08	0.106516	0.000670789	670.789		14	49.022	168.291	11.709	0.207254	0.000341086	341.086		26	16.483	170.303	9.697	0.170879	0.000415626	415.626
	24	120.521	169.522	10.478	0.184942	0.000383373	383.373		15	30.184	176.137	3.863	0.0675244	0.00106054	1060.54		29	33.395	175.903	4.097	0.0716283	0.000999586	999.586
	25	67.003	172.707	7.293	0.127979	0.000557353	557.353		17	13.7	156.362	23.638	0.437679	0.000153268	153.268		31	18.624	173.051	6.949	0.121881	0.000585536	585.536
	29	17.554	168.269	11.731	0.207654	0.000340409	340.409		18	16.269	175.343	4.657	0.0814594	0.000878506	878.506		32	53.517	165.775	14.225	0.253503	0.000276834	276.834
	34	12.844	174.493	5.507	0.0964124	0.000741595	741.595		19	21.621	172.967	7.033	0.123369	0.000578402	578.402		34	11.774	170.803	9.197	0.161911	0.00043909	439.09
	35	55.016	171.208	8.792	0.154665	0.000460016	460.016		20	21.835	168.318	11.682	0.206762	0.000341921	341.921		35	19.694	166.346	13.654	0.242923	0.000289412	289.412
	40	15.413	172.065	7.935	0.139384	0.000511222	511.222		22	43.242	171.06	8.94	0.157311	0.000452153	452.153		36	75.138	164.781	15.219	0.27205	0.000257096	257.096
	41	10.918	170.156	9.844	0.173521	0.000409173	409.173		23	22.905	165.265	14.735	0.262998	0.00026639	266.39		39	32.538	172.035	7.965	0.139918	0.000509246	509.246
	42	56.942	176.396	3.604	0.0629848	0.0011372	1137.2		26	32.324	169.013	10.987	0.194145	0.000364768	364.768		40	10.918	177.689	2.311	0.0403564	0.00177623	1776.23
	47	27.187	173.72	6.28	0.110048	0.000649096	649.096		27	67.646	172.7	7.3	0.128103	0.000556806	556.806								510.798
	59	13.914	175.908	4.092	0.0715405	0.00100082	1000.82		29	44.312	171.418	8.582	0.150914	0.000471631	471.631
	60	10.061	173.99	6.01	0.105281	0.00067872	678.72		30	77.493	159.089	20.911	0.382083	0.000178487	178.487
	61	29.327	161.956	18.044	0.325769	0.000212316	212.316		32	12.416	175.64	4.36	0.0762436	0.000938863	938.863
	65	17.982	173.781	6.219	0.10897	0.000655566	655.566		33	29.113	172.877	7.123	0.124964	0.000570944	570.944
	67	98.686	177.354	2.646	0.0462143	0.00155082	1550.82		34	38.318	169.168	10.832	0.191339	0.000370253	370.253
	69	23.548	170.443	9.557	0.168365	0.000421953	421.953		38	45.383	172.261	7.739	0.135898	0.000524504	524.504
	71	16.697	170.846	9.154	0.161141	0.000441226	441.226		39	22.477	172.714	7.286	0.127855	0.0005579	557.9
	72	36.392	175.136	4.864	0.0850973	0.00084078	840.78		40	105.75	168.827	11.173	0.197516	0.000358383	358.383
	76	53.517	173.807	6.193	0.108511	0.000658362	658.362		41	59.297	175.687	4.313	0.0754186	0.000949173	949.173
	83	19.052	172.239	7.761	0.13629	0.00052298	522.98		43	174.466	167.582	12.418	0.220194	0.000320438	320.438
	85	37.462	172.292	7.708	0.135347	0.000526665	526.665		44	10.061	169.204	10.796	0.190688	0.000371549	371.549
	94	68.93	168.757	11.243	0.198785	0.000356033	356.033		45	30.184	174.357	5.643	0.0988086	0.000723497	723.497
	104	20.979	170.033	9.967	0.175733	0.000403916	403.916		46	11.774	174.049	5.951	0.10424	0.000685549	685.549
									47	58.441	165.184	14.816	0.26451	0.000264794	264.794
									51	57.799	174.482	5.518	0.0966061	0.000740099	740.099
									52	181.958	170.802	9.198	0.161929	0.000439041	439.041
									56	41.315	172.394	7.606	0.133535	0.000533901	533.901
									57	32.538	163.941	16.059	0.28786	0.000242233	242.233
									58	22.263	163.039	16.961	0.304987	0.000227825	227.825
									59	32.967	174.613	5.387	0.0942989	0.000758318	758.318
									61	12.416	166.375	13.625	0.242387	0.000290078	290.078
															508.656
3dpf#3-01.czi	#	Area(>10)	Angle(>100)	a(180-angle)	tan(a)	v=(0.021)/(tan(a)*292.80)	*1000000 (um/s)		#	Area(>10)	Angle(>100)	a(180-angle)	tan(a)	v=(0.021)/(tan(a)*292.80)	*1000000 (um/s)		#	Area(>10)	Angle(>100)	a(180-angle)	tan(a)	v=(0.021)/(tan(a)*292.80)	*1000000 (um/s)
	1	15.07	175.183	4.817	0.0842712	0.000849062	849.062		1	43.456	167.992	12.008	0.212703	0.00033209	332.09		1	28.471	170.658	9.342	0.164509	0.000432032	432.032
	2	60.008	170.174	9.826	0.173197	0.000409953	409.953		2	84.985	166.555	13.445	0.239064	0.000294272	294.272		5	14.771	167.859	12.141	0.21513	0.000328227	328.227
	4	295.654	146.09	33.91	0.672225	9.01154e-05	90.1154		3	25.046	160.196	19.804	0.360101	0.000190486	190.486		6	29.327	165.195	14.805	0.264305	0.00026501	265.01
	6	52.473	173.69	6.31	0.110578	0.00064596	645.96		5	45.597	171.304	8.696	0.15295	0.000465258	465.258		7	29.97	174.314	5.686	0.0995665	0.000717954	717.954
	7	40.416	167.4	12.6	0.223526	0.000315501	315.501		6	51.591	174.281	5.719	0.100148	0.000713756	713.756		9	18.838	170.453	9.547	0.168186	0.000422412	422.412
	9	29.182	177.761	2.239	0.0390978	0.00183347	1833.47		7	17.34	172.711	7.289	0.127908	0.000557665	557.665		10	20.122	167.099	12.901	0.229049	0.000307631	307.631
	10	27.127	174.778	5.222	0.0913943	0.00078256	782.56		8	13.7	162.488	17.512	0.315529	0.000219711	219.711		11	17.768	170.435	9.565	0.168509	0.000421587	421.587
	12	199.478	176.351	3.649	0.0637733	0.0011231	1123.1		9	136.148	158.036	21.964	0.403296	0.00016809	168.09		13	45.383	169.992	10.008	0.176471	0.000402192	402.192
	17	11.782	175.107	4.893	0.0856072	0.000835748	835.748		10	52.875	172.818	7.182	0.12601	0.000566155	566.155		14	23.762	157.759	22.241	0.408927	0.000165502	165.502
	18	16.303	172.622	7.378	0.129487	0.000550789	550.789		11	32.11	170.58	9.42	0.165908	0.000428323	428.323		17	17.125	165.363	14.637	0.26117	0.000268343	268.343
	20	121.111	173.157	6.843	0.120004	0.000594786	594.786		12	82.416	166.601	13.399	0.238215	0.000295361	295.361		22	15.841	169.856	10.144	0.17892	0.000396571	396.571
	23	22.606	175.559	4.441	0.0776657	0.000921605	921.605		13	66.575	172.482	7.518	0.131972	0.000540299	540.299		24	31.682	167.738	12.262	0.217341	0.000324783	324.783
	25	16.303	175.897	4.103	0.0717335	0.000998114	998.114		14	21.193	164.006	15.994	0.286632	0.00024333	243.33		25	11.988	167.979	12.021	0.21294	0.000331709	331.709
	26	79.188	167.232	12.768	0.226607	0.000311064	311.064		15	105.536	169.999	10.001	0.176345	0.000402486	402.486		28	23.762	169.949	10.051	0.177245	0.000400399	400.399
	32	39.868	173.124	6.876	0.120588	0.000591876	591.876		16	54.159	164.251	15.749	0.28201	0.000247544	247.544		31	72.141	173.786	6.214	0.108882	0.000656102	656.102
	33	26.305	170.837	9.163	0.161302	0.000440777	440.777		17	65.077	160.1	19.9	0.361995	0.000189397	189.397		32	10.275	163.859	16.141	0.289411	0.000240861	240.861
	34	106.726	171.862	8.138	0.142998	0.000498132	498.132		18	88.624	170.712	9.288	0.163541	0.000434635	434.635		37	30.398	173.832	6.168	0.10807	0.000661072	661.072
	36	68.091	170.02	9.98	0.175967	0.000403368	403.368		21	24.832	158.606	21.394	0.391775	0.000173604	173.604		38	11.988	169.859	10.141	0.178866	0.000396694	396.694
	41	67.406	175.559	4.441	0.0776657	0.000921605	921.605		22	25.26	176.289	3.711	0.0648599	0.00110424	1104.24		39	86.698	172.016	7.984	0.140256	0.000508002	508.002
	42	30.415	168.588	11.412	0.201853	0.000350475	350.475		23	25.474	172.108	7.892	0.138619	0.00051408	514.08		40	32.11	176.596	3.404	0.059481	0.00120436	1204.36
	43	86.175	168.05	11.95	0.211645	0.000333801	333.801		24	60.581	159.678	20.322	0.370348	0.000184723	184.723		41	40.245	163.116	16.884	0.303518	0.000228999	228.999
	45	19.044	175.807	4.193	0.0733126	0.000976541	976.541		25	30.826	144.399	35.601	0.715956	8.24441e-05	82.4441		43	29.97	176.711	3.289	0.057467	0.00124667	1246.67
	46	48.088	174.822	5.178	0.09062	0.000789284	789.284		26	27.187	175.233	4.767	0.0833924	0.000858052	858.052		45	45.383	164.835	15.165	0.271038	0.000258105	258.105
	47	70.42	168.813	11.187	0.19777	0.00035791	357.91		27	34.465	150.593	29.407	0.563632	0.000113479	113.479		46	59.511	173.913	6.087	0.10664	0.000670006	670.006
	48	52.61	170.929	9.071	0.159655	0.000445404	445.404		28	43.028	173.111	6.889	0.120819	0.000590737	590.737		47	14.557	169.298	10.702	0.188988	0.000374973	374.973
	49	78.914	175.247	4.753	0.0831463	0.000860603	860.603		29	41.743	167.708	12.292	0.217889	0.000323939	323.939								465.208
	50	21.784	171.277	8.723	0.153432	0.000463772	463.772		30	25.688	169.656	10.344	0.182524	0.000388568	388.568
	51	91.793	171.917	8.083	0.142018	0.000501614	501.614		31	43.242	162.287	17.713	0.319391	0.000216869	216.869
	52	15.481	171.151	8.849	0.155684	0.000456957	456.957		34	10.061	171.389	8.611	0.151432	0.000469994	469.994
	57	84.394	169.895	10.105	0.178217	0.000398168	398.168		35	75.78	158.106	21.894	0.401876	0.000168754	168.754
	58	148.649	169.41	10.59	0.186964	0.000379129	379.129		36	26.33	164.905	15.095	0.269727	0.000259423	259.423
	63	114.946	177.821	2.179	0.0380491	0.00188406	1884.06		37	29.113	166.392	13.608	0.242073	0.000290469	290.469
	68	125.085	172.564	7.436	0.130516	0.000546396	546.396		38	41.315	176.25	3.75	0.0655435	0.00109269	1092.69
	69	26.716	167.543	12.457	0.220907	0.000319368	319.368		40	43.028	151.804	28.196	0.536105	0.000120713	120.713
	70	136.593	175.921	4.079	0.0713125	0.00100403	1004.03		42	83.915	164.673	15.327	0.274076	0.000255099	255.099
	72	120.289	169.902	10.098	0.178091	0.000398456	398.456		43	27.401	156.872	23.128	0.427114	0.000157583	157.583
	73	99.465	169.704	10.296	0.181659	0.000390461	390.461		45	25.688	158.361	21.639	0.396716	0.000171202	171.202
	75	72.886	177.262	2.738	0.0478235	0.00149856	1498.56								373.663
							670.331
3dpf#4-01.czi	#	Area(>10)	Angle(>100)	a(180-angle)	tan(a)	v=(0.021)/(tan(a)*292.80)	*1000000 (um/s)		#	Area(>10)	Angle(>100)	a(180-angle)	tan(a)	v=(0.021)/(tan(a)*292.80)	*1000000 (um/s)		#	Area(>10)	Angle(>100)	a(180-angle)	tan(a)	v=(0.021)/(tan(a)*292.80)	*1000000 (um/s)
	1	51.805	175.652	4.348	0.0760329	0.000941474	941.474		2	28.674	173.358	6.642	0.116447	0.000613128	613.128		1	97.207	170.653	9.347	0.164599	0.000431792	431.792
	2	105.964	171.619	8.381	0.147328	0.000483285	483.285		3	67.796	161.782	18.218	0.329131	0.000209985	209.985		2	39.013	171.316	8.684	0.152736	0.000465921	465.921
	4	72.997	175.636	4.364	0.0763138	0.000937996	937.996		4	19.561	169.627	10.373	0.183047	0.000387433	387.433		3	78.027	153.925	26.075	0.489354	0.000134673	134.673
	6	45.811	164.228	15.772	0.282444	0.000247143	247.143		5	26.451	178.151	1.849	0.0322823	0.00222092	2220.92		6	50.347	172.779	7.221	0.126702	0.000563032	563.032
	14	55.444	165.764	14.236	0.253708	0.000276601	276.601		6	16.449	174.734	5.266	0.0921687	0.000775948	775.948		7	20.488	169.236	10.764	0.190109	0.000372708	372.708
	17	28.043	174.947	5.053	0.0884208	0.000809021	809.021		7	23.339	172.505	7.495	0.131564	0.000541996	541.996		8	10.026	152.137	27.863	0.528646	0.000122789	122.789
	21	17.125	178.003	1.997	0.0348683	0.00205608	2056.08		11	26.229	169.85	10.15	0.179028	0.000396327	396.327		9	25.282	172.961	7.039	0.123476	0.000577899	577.899
	28	31.682	177.9	2.1	0.0366683	0.00195507	1955.07		12	86.023	174.098	5.902	0.103375	0.000691323	691.323		10	69.963	166.238	13.762	0.24492	0.000286956	286.956
	29	158.839	174.64	5.36	0.0938235	0.000762184	762.184		20	24.451	174.592	5.408	0.0946687	0.000755339	755.339		11	32.693	170.553	9.447	0.166392	0.000427053	427.053
	30	19.48	176.023	3.977	0.0695234	0.00102995	1029.95		21	12.003	176.681	3.319	0.0579924	0.00123535	1235.35		12	26.372	162.272	17.728	0.319679	0.000216659	216.659
	32	19.48	176.064	3.936	0.0688044	0.00104075	1040.75		22	22.673	175.835	4.165	0.0728213	0.000983153	983.153		13	31.603	167.761	12.239	0.21692	0.000325432	325.432
	33	32.753	174.322	5.678	0.0994255	0.000718979	718.979		25	12.892	176.892	3.108	0.0542981	0.00131958	1319.58		15	34.654	173.238	6.762	0.11857	0.000602048	602.048
	34	18.838	175.242	4.758	0.0832342	0.00085969	859.69		27	40.677	171.406	8.594	0.151129	0.000470953	470.953		16	143.631	151.685	28.315	0.538782	0.00011998	119.98
	37	11.988	143.566	36.434	0.73818	7.88356e-05	78.8356		31	33.12	174.138	5.862	0.10267	0.000696107	696.107		17	143.413	156.8	23.2	0.428601	0.000156964	156.964
	39	13.486	177.991	2.009	0.035078	0.00204378	2043.78		32	20.45	172.788	7.212	0.126542	0.000563749	563.749		18	151.913	174.929	5.071	0.0887375	0.000806119	806.119
	45	42.172	174.752	5.248	0.0918519	0.000778639	778.639		33	33.787	176.411	3.589	0.0627219	0.00114198	1141.98		19	15.693	131.849	48.151	1.11652	3.50248e-05	35.0248
	48	43.028	174.761	5.239	0.0916935	0.000779992	779.992		34	14.671	173.662	6.338	0.111072	0.000643059	643.059		21	55.578	169.335	10.665	0.188319	0.000376337	376.337
	53	13.058	175.09	4.91	0.0859061	0.000832826	832.826		35	10.003	170.167	9.833	0.173323	0.000409649	409.649		22	28.77	145.014	34.986	0.699843	8.51776e-05	85.1776
	57	15.841	173.872	6.128	0.107363	0.000665455	665.455		37	25.34	166.651	13.349	0.237293	0.000296553	296.553		25	98.079	156.715	23.285	0.430358	0.000156237	156.237
	58	13.058	175.566	4.434	0.0775428	0.000923071	923.071		40	41.122	171.332	8.668	0.15245	0.000466808	466.808		26	62.552	169.225	10.775	0.190308	0.000372309	372.309
	59	11.774	176.272	3.728	0.0651579	0.00109917	1099.17		41	16.671	157.18	22.82	0.420772	0.000160271	160.271		27	159.323	150.811	29.189	0.558629	0.000114746	114.746
	60	80.704	169.166	10.834	0.191375	0.000370181	370.181		42	88.023	166.397	13.603	0.241981	0.000290585	290.585		28	33.783	173.26	6.74	0.118181	0.00060405	604.05
	61	16.055	173.594	6.406	0.112274	0.00063612	636.12		45	42.011	168.899	11.101	0.19621	0.00036083	360.83		30	15.039	169.183	10.817	0.191068	0.000370792	370.792
	62	24.404	174.705	5.295	0.0926792	0.00077165	771.65		46	59.127	171.508	8.492	0.149308	0.000476782	476.782		31	78.681	157.929	22.071	0.405468	0.000167084	167.084
	65	106.606	172.81	7.19	0.126152	0.000565511	565.511		48	27.34	170.606	9.394	0.165441	0.000429553	429.553		32	42.937	159.862	20.138	0.3667	0.000186739	186.739
	70	56.3	174.186	5.814	0.101823	0.000701935	701.935		49	74.909	171.451	8.549	0.150325	0.000473508	473.508		35	68.873	171.002	8.998	0.158349	0.000449141	449.141
	71	51.376	160.462	19.538	0.354865	0.000193553	193.553		50	40.677	172.279	7.721	0.135579	0.000525757	525.757		36	114.425	161.15	18.85	0.341402	0.000201853	201.853
	72	56.514	175.396	4.604	0.0805284	0.000888708	888.708		51	106.028	160.958	19.042	0.345148	0.000199481	199.481		37	180.683	154.935	25.065	0.46769	0.000142005	142.005
	73	57.156	175.996	4.004	0.069997	0.00102296	1022.96		53	36.232	174.133	5.867	0.102758	0.000695506	695.506		38	135.348	174.744	5.256	0.0919927	0.000777441	777.441
	75	33.395	171.545	8.455	0.148648	0.000478931	478.931		57	50.235	167.736	12.264	0.217377	0.000324726	324.726								332.723
	78	29.97	176.353	3.647	0.0637383	0.00112372	1123.72		59	17.338	176.71	3.29	0.0574845	0.00124629	1246.29
	79	40.887	165.587	14.413	0.256998	0.000272902	272.902		61	43.345	170.813	9.187	0.161732	0.000439585	439.585
	84	50.734	176.392	3.608	0.0630548	0.00113594	1135.94		62	34.009	167.663	12.337	0.218712	0.000322681	322.681
	86	45.168	169.627	10.373	0.183047	0.000387433	387.433		63	53.125	178.019	1.981	0.0345888	0.00207272	2072.72
	88	20.122	170.808	9.192	0.161821	0.000439337	439.337		64	67.796	173.483	6.517	0.114236	0.0006251	625.1
	98	20.551	173.965	6.035	0.105722	0.000675867	675.867		65	27.785	172.337	7.663	0.134548	0.000529834	529.834
							805.132		66	25.562	168.441	11.559	0.204525	0.000345769	345.769
									67	26.229	177.437	2.563	0.0447626	0.00160119	1601.19
									71	56.237	173.336	6.664	0.116836	0.000611067	611.067
									72	55.792	173.019	6.981	0.122448	0.000582799	582.799
									75	15.782	167.49	12.51	0.221878	0.000317925	317.925
									76	17.116	177.053	2.947	0.0514803	0.00139195	1391.95
									77	28.674	174.169	5.831	0.102123	0.00069986	699.86
									78	34.231	165.654	14.346	0.255752	0.000274292	274.292
									80	77.576	174.215	5.785	0.101312	0.000705503	705.503
									81	31.342	169.568	10.432	0.184112	0.000385142	385.142
									82	14.448	170.57	9.43	0.166087	0.000427852	427.852
									85	11.114	173.399	6.601	0.115722	0.000617005	617.005
															665.685
20240224_gata1_linescan_4dpf
4dpf	CaDI								BCA								PCS
4dpf#1-01.czi	#	Area(>10)	Angle(>100)	a(180-angle)	tan(a)	v=(0.021)/(tan(a)*292.80)	*1000000 (um/s)		#	Area(>10)	Angle(>100)	a(180-angle)	tan(a)	v=(0.021)/(tan(a)*292.80)	*1000000 (um/s)		#	Area(>10)	Angle(>100)	a(180-angle)	tan(a)	v=(0.021)/(tan(a)*292.80)	*1000000 (um/s)
	2	144.057	177.949	2.051	0.035812	0.00200186	2001.86		2	19.836	168.662	11.338	0.20051	0.000352889	352.889		1	85.741	169.89	10.11	0.178307	0.000397963	397.963
	4	140.743	172.3	7.7	0.135205	0.000527226	527.226		3	157.318	158.107	21.893	0.401856	0.000168763	168.763		9	56.107	164.638	15.362	0.274732	0.000254457	254.457
	5	85.948	166.746	13.254	0.235542	0.000298842	298.842		4	134.746	157.011	22.989	0.424248	0.000158789	158.789		10	74.48	159.314	20.686	0.377589	0.000180831	180.831
	6	44.852	176.961	3.039	0.0530904	0.00134966	1349.66		9	44.231	153.923	26.077	0.489397	0.000134659	134.659		12	55.909	165.693	14.307	0.255027	0.000275107	275.107
	8	24.525	175.079	4.921	0.0860995	0.000830946	830.946		10	39.443	162.822	17.178	0.309131	0.000224572	224.572		32	75.665	167.319	12.681	0.225011	0.000313348	313.348
	9	31.816	173.76	6.24	0.109341	0.000653324	653.324		14	46.967	165.025	14.975	0.267482	0.00026171	261.71		38	50.378	169.443	10.557	0.186368	0.000380371	380.371
	10	104.287	171.541	8.459	0.14872	0.000478698	478.698		16	144.094	158.199	21.801	0.399992	0.000169641	169.641		39	11.458	134.176	45.824	1.02918	4.31491e-05	43.1491
	12	15.245	174.602	5.398	0.0944926	0.000756755	756.755		19	61.103	166.782	13.218	0.234879	0.000299718	299.718		40	84.555	157.591	22.409	0.412354	0.00016396	163.96
	13	76.227	177.489	2.511	0.0438533	0.00163443	1634.43		22	33.972	166.541	13.459	0.239322	0.000293942	293.942		41	29.239	172.902	7.098	0.124521	0.000572997	572.997
	14	16.35	173.791	6.209	0.108794	0.000656638	656.638		23	34.883	158.095	21.905	0.402099	0.000168649	168.649		42	59.663	160.88	19.12	0.346672	0.00019853	198.53
	15	18.118	173.061	6.939	0.121704	0.000586397	586.397		29	10.488	170.489	9.511	0.16754	0.000424072	424.072		43	39.512	169.467	10.533	0.185935	0.000381278	381.278
	17	65.621	177.232	2.768	0.0483483	0.00148227	1482.27		30	15.504	167.584	12.416	0.220157	0.000320493	320.493		44	19.163	168.961	11.039	0.195087	0.000362962	362.962
	19	46.178	170.992	9.008	0.158528	0.000448625	448.625		36	28.272	165.241	14.759	0.263446	0.000265915	265.915		54	36.153	174.007	5.993	0.104981	0.000680674	680.674
	20	74.017	173.157	6.843	0.120004	0.000594786	594.786		38	11.172	168.164	11.836	0.209567	0.000337211	337.211		55	78.629	164.553	15.447	0.276329	0.000252911	252.911
	21	29.165	171.546	8.454	0.14863	0.00047899	478.99		41	227.541	158.982	21.018	0.384225	0.000177388	177.388		56	16.2	174.686	5.314	0.0930136	0.000768859	768.859
	22	36.898	171.214	8.786	0.154558	0.000460341	460.341		42	42.635	168.068	11.932	0.211316	0.000334335	334.335		57	30.227	171.606	8.394	0.14756	0.000482515	482.515
	23	169.245	170.488	9.512	0.167558	0.000424026	424.026		45	60.647	172.473	7.527	0.132132	0.000539638	539.638		58	58.082	166.265	13.735	0.244421	0.000287567	287.567
	24	34.91	168.387	11.613	0.205507	0.00034407	344.07		48	22.344	162.616	17.384	0.313074	0.000221553	221.553		60	21.929	170.675	9.325	0.164204	0.000432848	432.848
	27	31.374	171.946	8.054	0.141502	0.00050347	503.47		58	28.272	169.276	10.724	0.189386	0.000374166	374.166		61	47.217	166.309	13.691	0.243607	0.000288567	288.567
	28	50.818	169.29	10.71	0.189133	0.000374679	374.679		60	29.64	165.568	14.432	0.257352	0.00027251	272.51		62	49.587	164.068	15.932	0.285461	0.000244385	244.385
	29	30.491	175.206	4.794	0.0838669	0.000853174	853.174		61	46.055	161.46	18.54	0.335372	0.000205778	205.778		71	46.031	168.194	11.806	0.20902	0.000338119	338.119
	30	80.645	171.103	8.897	0.156542	0.000454411	454.411		62	63.611	158.891	21.109	0.386048	0.000176461	176.461		72	11.458	173.155	6.845	0.120039	0.000594609	594.609
	31	33.142	168.464	11.536	0.204107	0.000346498	346.498		66	55.403	167.467	12.533	0.222299	0.000317302	317.302		76	35.166	172.666	7.334	0.128706	0.000554168	554.168
	32	24.746	173.852	6.148	0.107717	0.000663256	663.256		68	30.78	170.139	9.861	0.173827	0.000408439	408.439		78	16.793	171.72	8.28	0.145528	0.000489352	489.352
	33	14.582	177.219	2.781	0.0485758	0.00147532	1475.32		69	41.267	163.83	16.17	0.289959	0.000240378	240.378		82	19.953	171.786	8.214	0.144352	0.000493396	493.396
	34	45.736	172.267	7.733	0.135792	0.000524921	524.921		72	28.5	155.088	24.912	0.464439	0.000143159	143.159
	35	16.35	166.859	13.141	0.233462	0.000301606	301.606		73	95.075	161.734	18.266	0.33006	0.000209349	209.349
	36	85.064	177.501	2.499	0.0436435	0.0016423	1642.3		75	83.447	164.81	15.19	0.271507	0.000257637	257.637
	37	28.502	169.587	10.413	0.183769	0.000385877	385.877		77	189.009	141.513	38.487	0.795066	7.03478e-05	70.3478
	38	95.228	166.835	13.165	0.233904	0.000301015	301.015		84	22.116	166.285	13.715	0.244051	0.00028802	288.02
	39	114.892	177.613	2.387	0.0416851	0.00171955	1719.55		86	106.018	165.753	14.247	0.253912	0.000276369	276.369
	41	25.63	170.474	9.526	0.167809	0.000423379	423.379		87	105.562	167.494	12.506	0.221805	0.000318034	318.034
	42	19.001	170.333	9.667	0.17034	0.000416967	416.967		89	110.122	168.152	11.848	0.209785	0.000336849	336.849
	43	48.608	174.438	5.562	0.0973813	0.00073417	734.17		90	39.671	161.069	18.931	0.342981	0.000200847	200.847
	44	58.33	170.534	9.466	0.166733	0.000426164	426.164		91	22.116	163.906	16.094	0.288522	0.000241646	241.646
	45	39.77	178.828	1.172	0.0204581	0.00350527	3505.27		97	28.728	170.223	9.777	0.172317	0.00041209	412.09
	47	54.353	169.079	10.921	0.19295	0.000367085	367.085		99	66.119	163.314	16.686	0.299748	0.000232063	232.063
	48	149.139	169.766	10.234	0.180541	0.000392932	392.932		111	57.227	163.513	16.487	0.295967	0.000235212	235.212
	49	41.98	174.659	5.341	0.093489	0.000764927	764.927		113	75.695	169.776	10.224	0.180361	0.000393333	393.333
	50	12.373	170.896	9.104	0.160246	0.000443733	443.733		114	33.06	160.782	19.218	0.348589	0.000197345	197.345
	51	12.373	164.678	15.322	0.273982	0.000255191	255.191		120	37.391	160.114	19.886	0.361719	0.000189555	189.555
	52	31.595	172.299	7.701	0.135223	0.000527156	527.156		127	24.852	161.667	18.333	0.331357	0.000208467	208.467
	53	39.77	175.336	4.664	0.0815824	0.000877176	877.176		128	10.716	161.767	18.233	0.329422	0.000209786	209.786
	54	131.684	171.05	8.95	0.15749	0.000451631	451.631		139	14.364	170.19	9.81	0.17291	0.000410648	410.648
	55	114.45	175.163	4.837	0.0846227	0.000845518	845.518								265.448
	56	41.98	170.099	9.901	0.174546	0.000406721	406.721
	57	46.399	175.409	4.591	0.0803	0.000891247	891.247
	58	29.386	176.035	3.965	0.069313	0.00103309	1033.09
	59	26.735	173.4	6.6	0.115704	0.000617101	617.101
	60	12.373	171.105	8.895	0.156506	0.000454517	454.517
	61	36.677	168.198	11.802	0.208947	0.000338241	338.241
							739.729
4dpf#2-01.czi	#	Area(>10)	Angle(>100)	a(180-angle)	tan(a)	v=(0.021)/(tan(a)*292.80)	*1000000 (um/s)		#	Area(>10)	Angle(>100)	a(180-angle)	tan(a)	v=(0.021)/(tan(a)*292.80)	*1000000 (um/s)		#	Area(>10)	Angle(>100)	a(180-angle)	tan(a)	v=(0.021)/(tan(a)*292.80)	*1000000 (um/s)
	1	27.615	177.266	2.734	0.0477536	0.00150076	1500.76		1	11.774	174.473	5.527	0.0967647	0.000738878	738.878		4	74.282	164.347	15.653	0.280202	0.000249228	249.228
	6	58.869	172.325	7.675	0.134761	0.000528985	528.985		3	26.973	172.72	7.28	0.127748	0.00055837	558.37		5	60.581	171.895	8.105	0.14241	0.000500216	500.216
	8	104.037	173.608	6.392	0.112027	0.000637536	637.536		4	23.333	174.383	5.617	0.0983504	0.00072689	726.89		6	72.569	168.678	11.322	0.200219	0.000353415	353.415
	10	126.515	172.089	7.911	0.138957	0.000512813	512.813		5	22.691	171.534	8.466	0.148844	0.000478291	478.291		7	192.662	160.956	19.044	0.345187	0.000199457	199.457
	13	58.441	176.82	3.18	0.0555585	0.00128959	1289.59		6	38.318	174.764	5.236	0.0916407	0.000780444	780.444		9	138.931	165.125	14.875	0.265612	0.000263643	263.643
	15	31.254	174.131	5.869	0.102793	0.000695265	695.265		9	28.685	172.122	7.878	0.13837	0.000515017	515.017		10	22.049	166.868	13.132	0.233296	0.000301828	301.828
	18	180.888	166.218	13.782	0.24529	0.000286506	286.506		10	15.199	170.275	9.725	0.171382	0.000414382	414.382		11	92.906	163.209	16.791	0.301746	0.000230429	230.429
	20	19.48	176.683	3.317	0.0579573	0.0012361	1236.1		13	36.392	170.3	9.7	0.170933	0.000415492	415.492		12	44.526	167.963	12.037	0.213232	0.000331241	331.241
	22	44.312	175.938	4.062	0.0710143	0.00100826	1008.26		15	37.89	170.749	9.251	0.162878	0.000436436	436.436		13	83.915	174.265	5.735	0.10043	0.000711738	711.738
	26	66.147	169.818	10.182	0.179604	0.000395027	395.027		17	13.7	171.108	8.892	0.156453	0.000454675	454.675		14	192.662	166.282	13.718	0.244107	0.000287952	287.952
	27	25.688	173.693	6.307	0.110525	0.000646272	646.272		19	33.395	169.901	10.099	0.178109	0.000398415	398.415		15	34.679	172.125	7.875	0.138317	0.000515218	515.218
	28	13.486	172.485	7.515	0.131919	0.00054052	540.52		20	28.685	175.486	4.514	0.0789476	0.000906579	906.579		16	22.905	170.383	9.617	0.169443	0.000419219	419.219
	29	33.609	177.316	2.684	0.0468789	0.00152881	1528.81		21	21.193	172.864	7.136	0.125195	0.000569882	569.882		17	49.236	168.078	11.922	0.211134	0.000334633	334.633
	30	29.541	176.001	3.999	0.0699093	0.00102425	1024.25		23	26.973	175.415	4.585	0.0801946	0.000892423	892.423		18	163.763	163.718	16.282	0.292079	0.000238531	238.531
	33	25.046	173.996	6.004	0.105175	0.000679408	679.408		24	29.541	173.451	6.549	0.114802	0.000621992	621.992		19	119.236	164.688	15.312	0.273794	0.000255375	255.375
	36	20.979	175.143	4.857	0.0849743	0.000842003	842.003		25	11.56	174.496	5.504	0.0963595	0.000742005	742.005		20	118.594	162.065	17.935	0.323666	0.000213798	213.798
	37	15.413	171.783	8.217	0.144405	0.00049321	493.21		26	25.474	170.414	9.586	0.168886	0.000420628	420.628		23	179.175	162.512	17.488	0.315069	0.000220054	220.054
	40	16.697	175.537	4.463	0.078052	0.000917025	917.025		29	32.11	172.484	7.516	0.131937	0.000540446	540.446		24	77.065	158.536	21.464	0.393185	0.000172913	172.913
	42	46.025	174.062	5.938	0.10401	0.000687071	687.071		33	37.676	170.033	9.967	0.175733	0.000403916	403.916		25	40.031	170.79	9.21	0.162144	0.000438448	438.448
	44	34.251	174.501	5.499	0.0962714	0.000742688	742.688		34	24.404	172.658	7.342	0.128848	0.000553551	553.551		26	81.56	159.613	20.387	0.371638	0.000184019	184.019
	48	122.019	163.426	16.574	0.297619	0.000233826	233.826		35	44.312	171.114	8.886	0.156345	0.000454992	454.992		27	32.11	172.311	7.689	0.13501	0.000527999	527.999
	49	12.63	173.81	6.19	0.108458	0.000658686	658.686		36	10.703	172.163	7.837	0.137641	0.000517781	517.781		28	313.182	144.238	35.762	0.720215	8.17385e-05	81.7385
	53	34.251	176.115	3.885	0.0679101	0.0010545	1054.5		38	26.759	172.868	7.132	0.125124	0.000570208	570.208		29	51.591	170.917	9.083	0.15987	0.000444795	444.795
	55	15.413	174.833	5.167	0.0904264	0.000790982	790.982								570.074		30	222.631	146.608	33.392	0.659178	9.25688e-05	92.5688
	58	11.132	177.73	2.27	0.0396397	0.00180838	1808.38										31	21.621	168.544	11.456	0.202653	0.000349054	349.054
	60	59.939	175.409	4.591	0.0803	0.000891247	891.247										32	33.823	165.971	14.029	0.249866	0.000281041	281.041
	62	27.401	173.666	6.334	0.111002	0.000643472	643.472										34	94.618	173.624	6.376	0.111744	0.000639163	639.163
	63	17.982	174.527	5.473	0.0958135	0.000746259	746.259										35	32.753	169.793	10.207	0.180055	0.000394017	394.017
	66	28.043	170.858	9.142	0.160926	0.000441825	441.825										58	58.082	166.265	13.735	0.244421	0.000287567	287.567
	67	67.432	175.727	4.273	0.0747165	0.000958126	958.126										36	74.282	165.849	14.151	0.252129	0.000278409	278.409
	68	22.049	171.683	8.317	0.146187	0.000487113	487.113										60	21.929	170.675	9.325	0.164204	0.000432848	432.848
	74	34.465	172.324	7.676	0.134779	0.000528915	528.915										37	37.248	172.629	7.371	0.129363	0.000551324	551.324
	76	81.346	173.156	6.844	0.120022	0.000594697	594.697										61	47.217	166.309	13.691	0.243607	0.000288567	288.567
	78	20.122	173.529	6.471	0.113423	0.000629621	629.621										38	61.01	172.512	7.488	0.131439	0.000542515	542.515
	82	28.043	176.601	3.399	0.0593934	0.00120614	1206.14										62	49.587	164.068	15.932	0.285461	0.000244385	244.385
	83	56.942	171.386	8.614	0.151486	0.000469825	469.825										40	37.034	170.646	9.354	0.164724	0.000431457	431.457
	84	67.003	175.278	4.722	0.0826015	0.000866305	866.305										41	260.307	150.552	29.448	0.564575	0.000113243	113.243
	85	10.061	175.229	4.771	0.0834627	0.000857326	857.326										42	44.526	170.463	9.537	0.168007	0.000422872	422.872
	86	18.196	174.304	5.696	0.0997428	0.000716677	716.677										71	46.031	168.194	11.806	0.20902	0.000338119	338.119
	90	76.637	174.073	5.927	0.103816	0.000688365	688.365										72	11.458	173.155	6.845	0.120039	0.000594609	594.609
	91	22.905	174.967	5.033	0.0880691	0.000812269	812.269										43	126.301	155.553	24.447	0.45461	0.000146743	146.743
	94	48.594	173.326	6.674	0.117013	0.000610135	610.135										76	35.166	172.666	7.334	0.128706	0.000554168	554.168
							783.019										45	69.786	171.89	8.11	0.142499	0.000499899	499.899
																	46	56.728	172.984	7.016	0.123068	0.000579833	579.833
																	78	16.793	171.72	8.28	0.145528	0.000489352	489.352
																	49	101.683	163.882	16.118	0.288976	0.000241244	241.244
																	50	54.373	171.248	8.752	0.15395	0.000462186	462.186
																	51	174.894	159.79	20.21	0.368127	0.000185946	185.946
																	82	19.953	171.786	8.214	0.144352	0.000493396	493.396
																	54	25.046	169.947	10.053	0.177281	0.000400316	400.316
																							356.215
4dpf#3-01.czi	#	Area(>10)	Angle(>100)	a(180-angle)	tan(a)	v=(0.021)/(tan(a)*292.80)	*1000000 (um/s)		#	Area(>10)	Angle(>100)	a(180-angle)	tan(a)	v=(0.021)/(tan(a)*292.80)	*1000000 (um/s)		#	Area(>10)	Angle(>100)	a(180-angle)	tan(a)	v=(0.021)/(tan(a)*292.80)	*1000000 (um/s)
	1	59.398	172.19	7.81	0.137161	0.000519616	519.616		1	212.106	164.551	15.449	0.276366	0.000252874	252.874		1	17.785	171.658	8.342	0.146633	0.000485611	485.611
	2	14.353	177.306	2.694	0.0470539	0.00152311	1523.11		2	101.276	169.97	10.03	0.176867	0.000401273	401.273		2	16.928	174.078	5.922	0.103728	0.000688955	688.955
	3	214.186	164.485	15.515	0.277606	0.000251685	251.685		4	127.815	166.044	13.956	0.248512	0.000282637	282.637		3	194.778	171.393	8.607	0.151361	0.000470219	470.219
	4	47.253	169.994	10.006	0.176435	0.000402276	402.276		5	77.071	166.219	13.781	0.245272	0.000286528	286.528		6	48.427	172.857	7.143	0.125319	0.000569312	569.312
	6	218.161	170.245	9.755	0.171921	0.000413057	413.057		6	63.483	162.05	17.95	0.323955	0.000213593	213.593		7	17.999	170.323	9.677	0.17052	0.000416519	416.519
	7	111.509	172.446	7.554	0.132611	0.000537664	537.664		7	29.088	165.573	14.427	0.257259	0.000272613	272.613		8	18.428	167.414	12.586	0.22327	0.000315876	315.876
	8	13.469	177.637	2.363	0.0412655	0.00173706	1737.06		9	16.136	174.207	5.793	0.101453	0.000704515	704.515		10	179.136	164.8	15.2	0.271694	0.000257451	257.451
	12	217.719	169.751	10.249	0.180811	0.000392331	392.331		10	56.052	168.056	11.944	0.211535	0.000333979	333.979		11	7.5	166.338	13.662	0.243071	0.000289229	289.229
	14	103.119	166.064	13.936	0.248142	0.000283077	283.077		11	75.797	162.242	17.758	0.320256	0.00021624	216.24		12	58.069	171.72	8.28	0.145528	0.000489352	489.352
	15	9.495	176.388	3.612	0.0631249	0.00113467	1134.67		13	47.347	175.493	4.507	0.0788246	0.000907999	907.999		13	62.569	168.73	11.27	0.199275	0.000355134	355.134
	16	8.391	167.536	12.464	0.221036	0.000319177	319.177		14	115.076	163.349	16.651	0.299082	0.000232611	232.611		14	37.499	168.457	11.543	0.204234	0.000346276	346.276
	17	63.152	172.345	7.655	0.134406	0.000530401	530.401		15	116.35	161.242	18.758	0.33961	0.000203005	203.005		15	82.283	173.58	6.42	0.112521	0.000634709	634.709
	19	265.635	171.626	8.374	0.147204	0.000483701	483.701		16	107.857	174.324	5.676	0.0993902	0.000719236	719.236		16	65.783	169.146	10.854	0.191737	0.000369465	369.465
	20	61.165	172.59	7.41	0.130055	0.000548357	548.357		18	62.421	160.646	19.354	0.351253	0.000195719	195.719		17	51.212	167.402	12.598	0.22349	0.000315554	315.554
	22	175.544	160.957	19.043	0.345167	0.000199469	199.469		19	53.292	171.664	8.336	0.146526	0.00048597	485.97		19	38.999	174.905	5.095	0.0891597	0.000802282	802.282
	23	7.287	174.635	5.365	0.0939115	0.000761465	761.465		22	13.801	155.28	24.72	0.460372	0.000144625	144.625		20	80.783	169.418	10.582	0.18682	0.00037943	379.43
	25	195.197	172.936	7.064	0.123919	0.000575812	575.812		23	28.451	168.869	11.131	0.196754	0.000359807	359.807		21	87.425	169.149	10.851	0.191683	0.000369573	369.573
	27	17.665	171.932	8.068	0.141751	0.000502572	502.572		24	19.109	171.954	8.046	0.14136	0.000503984	503.984		22	187.707	166.724	13.276	0.235948	0.000298309	298.309
	28	242.008	159.521	20.479	0.373467	0.000183029	183.029		25	54.99	170.45	9.55	0.16824	0.000422274	422.274		23	36.213	167.726	12.274	0.21756	0.000324445	324.445
	29	19.652	173.131	6.869	0.120464	0.000592491	592.491		26	201.49	157.231	22.769	0.419725	0.000160723	160.723		24	8.571	169.583	10.417	0.183841	0.000385722	385.722
	30	35.992	175.096	4.904	0.0858006	0.000833855	833.855		28	33.971	168.632	11.368	0.201054	0.000351907	351.907		25	57.212	172.944	7.056	0.123777	0.000576478	576.478
	34	49.462	176.283	3.717	0.0649651	0.00110244	1102.44		29	48.621	165.154	14.846	0.26507	0.000264208	264.208		26	9.642	168.832	11.168	0.197425	0.000358552	358.552
	35	24.731	173.975	6.025	0.105545	0.000677005	677.005		30	28.026	172.18	7.82	0.137339	0.000518935	518.935		27	106.71	171.607	8.393	0.147542	0.000482574	482.574
	36	167.374	160.638	19.362	0.35141	0.000195624	195.624		31	118.473	172.215	7.785	0.136716	0.000521327	521.327		28	41.998	168.146	11.854	0.209895	0.000336669	336.669
	37	10.82	177.246	2.754	0.0481034	0.00148983	1489.83		32	17.622	164.101	15.899	0.284839	0.00024495	244.95		29	27.642	173.388	6.612	0.115916	0.00061596	615.96
	38	157.88	175.035	4.965	0.0868732	0.000823509	823.509		34	13.801	171.643	8.357	0.1469	0.000484714	484.714		30	50.998	168.404	11.596	0.205198	0.000344603	344.603
	39	25.172	173.239	6.761	0.118552	0.000602138	602.138		35	48.408	171.341	8.659	0.152289	0.000467308	467.308		31	6.857	166.429	13.571	0.24139	0.000291325	291.325
	40	124.096	170.969	9.031	0.158939	0.000447444	447.444		37	111.255	165.865	14.135	0.251832	0.000278752	278.752		32	43.284	172.168	7.832	0.137552	0.00051812	518.12
	42	8.17	170.911	9.089	0.159977	0.000444491	444.491		38	37.793	169.147	10.853	0.191719	0.000369501	369.501		33	48.641	161.701	18.299	0.330699	0.000208914	208.914
	43	174.44	166.997	13.003	0.230923	0.000305045	305.045		39	96.392	164.168	15.832	0.283575	0.000246102	246.102		35	30.856	172.929	7.071	0.124043	0.00057523	575.23
	44	7.066	173.208	6.792	0.119101	0.000599338	599.338		40	69.003	167.099	12.901	0.229049	0.000307631	307.631		36	56.784	164.501	15.499	0.277306	0.000251972	251.972
	45	29.368	173.695	6.305	0.110489	0.000646481	646.481		41	62.209	172.461	7.539	0.132345	0.000538759	538.759		37	42.856	162.02	17.98	0.324534	0.000213184	213.184
	46	35.992	177.755	2.245	0.0392027	0.00182856	1828.56		42	77.071	163.81	16.19	0.290338	0.000240047	240.047		38	16.071	170.693	9.307	0.163882	0.000433716	433.716
	47	13.249	175.177	4.823	0.0843766	0.000847996	847.996		43	46.71	174.49	5.51	0.0964652	0.000741186	741.186		39	82.711	155.674	24.326	0.452064	0.000147695	147.695
	48	5.741	174.601	5.399	0.0945102	0.000756613	756.613		44	84.29	168.595	11.405	0.201726	0.000350702	350.702		40	61.283	173.226	6.774	0.118783	0.000600961	600.961
	49	111.289	167.634	12.366	0.219242	0.000321874	321.874		46	42.464	172.607	7.393	0.129753	0.000549647	549.647		41	53.355	171.712	8.288	0.14567	0.000488866	488.866
	50	6.183	173.861	6.139	0.107558	0.000664244	664.244		48	23.78	164.13	15.87	0.284291	0.000245447	245.447		42	329.773	164.306	15.694	0.280974	0.000248506	248.506
	51	78.167	175.247	4.753	0.0831463	0.000860603	860.603		49	37.368	173.14	6.86	0.120305	0.000593283	593.283		43	7.928	168.885	11.115	0.196464	0.000360352	360.352
	52	91.857	174.729	5.271	0.0922567	0.000775203	775.203		50	35.245	172.347	7.653	0.13437	0.000530543	530.543		44	41.356	168.45	11.55	0.204361	0.000346054	346.054
	53	89.87	175.714	4.286	0.0749447	0.000955198	955.198		52	120.809	169.339	10.661	0.188247	0.000376485	376.485		45	46.284	172.945	7.055	0.123759	0.000576562	576.562
	54	31.134	174.226	5.774	0.101118	0.000706865	706.865		53	76.434	172.157	7.843	0.137748	0.000517375	517.375		46	62.141	168.242	11.758	0.208146	0.000339582	339.582
	55	196.08	173.748	6.252	0.109553	0.00065205	652.05		55	307.649	149.842	30.158	0.581033	0.000109224	109.224		47	117.638	170.193	9.807	0.172856	0.000410779	410.779
	56	41.071	173.164	6.836	0.11988	0.000595407	595.407		57	57.326	167.726	12.274	0.21756	0.000324445	324.445		49	25.713	173.713	6.287	0.110171	0.000648362	648.362
	57	25.835	173.005	6.995	0.122696	0.000581609	581.609		58	26.964	171.941	8.059	0.141591	0.000503149	503.149		50	172.494	159.356	20.644	0.376752	0.000181274	181.274
	59	31.576	176.031	3.969	0.0693831	0.00103204	1032.04								385.814		51	54.212	175.291	4.709	0.0823731	0.000868718	868.718
	60	121.667	171.381	8.619	0.151575	0.000469544	469.544										53	40.284	166.903	13.097	0.232652	0.000302695	302.695
	61	5.079	178.214	1.786	0.0311817	0.00229937	2299.37										54	35.784	164.736	15.264	0.272894	0.000256261	256.261
							710.753										55	30.856	160.659	19.341	0.350999	0.000195874	195.874
																							411.318
4dpf#4-01.czi	#	Area(>10)	Angle(>100)	a(180-angle)	tan(a)	v=(0.021)/(tan(a)*292.80)	*1000000 (um/s)		#	Area(>10)	Angle(>100)	a(180-angle)	tan(a)	v=(0.021)/(tan(a)*292.80)	*1000000 (um/s)		#	Area(>10)	Angle(>100)	a(180-angle)	tan(a)	v=(0.021)/(tan(a)*292.80)	*1000000 (um/s)
	2	122.875	164.162	15.838	0.283688	0.000245999	245.999		1	15.627	174.205	5.795	0.101488	0.000704269	704.269		4	74.282	164.347	15.653	0.280202	0.000249228	249.228
	5	20.979	177.277	2.723	0.0475611	0.00150684	1506.84		2	21.621	174.813	5.187	0.0907784	0.000787899	787.899		5	60.581	171.895	8.105	0.14241	0.000500216	500.216
	6	5.78	168.92	11.08	0.19583	0.00036155	361.55		3	30.612	172.801	7.199	0.126312	0.000564789	564.789		6	72.569	168.678	11.322	0.200219	0.000353415	353.415
	7	25.474	162.72	17.28	0.311082	0.000223069	223.069		5	30.398	173.724	6.276	0.109977	0.000649517	649.517		7	192.662	160.956	19.044	0.345187	0.000199457	199.457
	11	109.389	172.507	7.493	0.131528	0.000542144	542.144		7	27.401	171.534	8.466	0.148844	0.000478291	478.291		9	138.931	165.125	14.875	0.265612	0.000263643	263.643
	12	47.951	178.56	1.44	0.025138	0.0028525	2852.5		8	73.64	173.282	6.718	0.117792	0.000606065	606.065		10	22.049	166.868	13.132	0.233296	0.000301828	301.828
	14	50.948	177.618	2.382	0.0415977	0.00172317	1723.17		9	23.976	172.265	7.735	0.135827	0.000524782	524.782		11	92.906	163.209	16.791	0.301746	0.000230429	230.429
	22	115.597	169.138	10.862	0.191882	0.00036918	369.18		10	31.682	172.345	7.655	0.134406	0.000530401	530.401		12	44.526	167.963	12.037	0.213232	0.000331241	331.241
	25	9.205	174.497	5.503	0.0963419	0.000742141	742.141		12	31.896	170.778	9.222	0.162359	0.000437858	437.858		13	83.915	174.265	5.735	0.10043	0.000711738	711.738
	27	7.064	174.677	5.323	0.0931721	0.000767544	767.544		14	13.7	175.075	4.925	0.0861698	0.000830264	830.264		14	192.662	166.282	13.718	0.244107	0.000287952	287.952
	30	85.627	169.047	10.953	0.193529	0.000365959	365.959		16	49.236	170.756	9.244	0.162753	0.000436778	436.778		15	34.679	172.125	7.875	0.138317	0.000515218	515.218
	31	6.85	161.102	18.898	0.342338	0.000201256	201.256		17	34.037	168.928	11.072	0.195685	0.000361824	361.824		16	22.905	170.383	9.617	0.169443	0.000419219	419.219
	32	50.092	173.826	6.174	0.108176	0.00066042	660.42		18	44.74	170.028	9.972	0.175823	0.000403705	403.705		17	49.236	168.078	11.922	0.211134	0.000334633	334.633
	33	41.957	174.936	5.064	0.0886143	0.000807245	807.245		20	25.902	171.689	8.311	0.14608	0.000487474	487.474		18	163.763	163.718	16.282	0.292079	0.000238531	238.531
	35	52.661	176.295	3.705	0.0647547	0.00110604	1106.04		21	21.621	173.686	6.314	0.110648	0.000645544	645.544		19	119.236	164.688	15.312	0.273794	0.000255375	255.375
	36	210.858	173.042	6.958	0.122041	0.000584764	584.764		23	10.918	170.891	9.109	0.160335	0.000443481	443.481		20	118.594	162.065	17.935	0.323666	0.000213798	213.798
	38	38.318	175.67	4.33	0.075717	0.000945418	945.418		24	40.887	169.573	10.427	0.184021	0.000385335	385.335		23	179.175	162.512	17.488	0.315069	0.000220054	220.054
	40	19.052	178.787	1.213	0.021174	0.00338673	3386.73		25	46.239	176.278	3.722	0.0650527	0.00110096	1100.96		24	77.065	158.536	21.464	0.393185	0.000172913	172.913
	41	53.731	172.001	7.999	0.140523	0.000507024	507.024		27	10.489	172.666	7.334	0.128706	0.000554168	554.168		25	40.031	170.79	9.21	0.162144	0.000438448	438.448
	42	7.706	173.719	6.281	0.110065	0.000648991	648.991		29	27.829	172.775	7.225	0.126773	0.000562713	562.713		26	81.56	159.613	20.387	0.371638	0.000184019	184.019
	43	60.153	158.911	21.089	0.385647	0.000176664	176.664		30	30.826	172.297	7.703	0.135259	0.000527016	527.016		27	32.11	172.311	7.689	0.13501	0.000527999	527.999
	44	18.624	163.445	16.555	0.297258	0.000234128	234.128		32	43.884	172.565	7.435	0.130499	0.000546471	546.471		28	313.182	144.238	35.762	0.720215	8.17385e-05	81.7385
	51	5.78	171.651	8.349	0.146758	0.000485192	485.192		34	11.988	176.82	3.18	0.0555585	0.00128959	1289.59		29	51.591	170.917	9.083	0.15987	0.000444795	444.795
	54	39.175	175.729	4.271	0.0746814	0.000958578	958.578		35	55.872	175.623	4.377	0.076542	0.000935188	935.188		30	222.631	146.608	33.392	0.659178	9.25688e-05	92.5688
	55	40.673	174.941	5.059	0.0885264	0.000808051	808.051		36	49.878	170.117	9.883	0.174222	0.000407492	407.492		31	21.621	168.544	11.456	0.202653	0.000349054	349.054
	56	130.368	154.669	25.331	0.47336	0.000140026	140.026		38	13.058	174.903	5.097	0.0891948	0.000801964	801.964		32	33.823	165.971	14.029	0.249866	0.000281041	281.041
	64	18.838	169.758	10.242	0.180685	0.000392611	392.611		40	17.34	173.968	6.032	0.105669	0.000676208	676.208		34	94.618	173.624	6.376	0.111744	0.000639163	639.163
	65	10.275	167.592	12.408	0.220011	0.000320713	320.713		41	35.107	169.892	10.108	0.178271	0.000398045	398.045		35	32.753	169.793	10.207	0.180055	0.000394017	394.017
	66	21.835	178.141	1.859	0.0324571	0.00220895	2208.95		42	19.908	171.074	8.926	0.157061	0.000452886	452.886		58	58.082	166.265	13.735	0.244421	0.000287567	287.567
	67	8.563	175.446	4.554	0.0796501	0.00089855	898.55		43	10.061	175.726	4.274	0.074734	0.0009579	957.9		36	74.282	165.849	14.151	0.252129	0.000278409	278.409
	69	70.857	172.728	7.272	0.127606	0.000558998	558.998		44	18.196	174.085	5.915	0.103605	0.000689782	689.782		60	21.929	170.675	9.325	0.164204	0.000432848	432.848
	71	277.861	134.722	45.278	1.00975	4.50701e-05	45.0701		45	46.239	176.183	3.817	0.0667179	0.0010734	1073.4		37	37.248	172.629	7.371	0.129363	0.000551324	551.324
	73	92.05	167.629	12.371	0.219334	0.000321736	321.736		46	35.321	172.371	7.629	0.133944	0.000532253	532.253		61	47.217	166.309	13.691	0.243607	0.000288567	288.567
	75	8.777	176.809	3.191	0.0557511	0.00128512	1285.12		47	25.474	170.667	9.333	0.164348	0.000432464	432.464		38	61.01	172.512	7.488	0.131439	0.000542515	542.515
	76	19.694	175.747	4.253	0.0743655	0.000962665	962.665		49	21.193	173.471	6.529	0.114448	0.000623931	623.931		62	49.587	164.068	15.932	0.285461	0.000244385	244.385
	78	12.416	160.702	19.298	0.350156	0.000196386	196.386		50	84.343	171.461	8.539	0.150147	0.000474079	474.079		40	37.034	170.646	9.354	0.164724	0.000431457	431.457
	80	6.85	178.541	1.459	0.0254699	0.00281532	2815.32		51	11.132	174.948	5.052	0.0884033	0.000809183	809.183		41	260.307	150.552	29.448	0.564575	0.000113243	113.243
	81	52.661	177.069	2.931	0.0512003	0.00139958	1399.58		52	33.395	172.695	7.305	0.128192	0.000556417	556.417		42	44.526	170.463	9.537	0.168007	0.000422872	422.872
							862.008		53	52.019	171.023	8.977	0.157973	0.000450227	450.227		71	46.031	168.194	11.806	0.20902	0.000338119	338.119
									54	71.499	174.334	5.666	0.099214	0.000720522	720.522		72	11.458	173.155	6.845	0.120039	0.000594609	594.609
									55	39.389	172.664	7.336	0.128742	0.000554014	554.014		43	126.301	155.553	24.447	0.45461	0.000146743	146.743
															619.637		76	35.166	172.666	7.334	0.128706	0.000554168	554.168
																	45	69.786	171.89	8.11	0.142499	0.000499899	499.899
																	46	56.728	172.984	7.016	0.123068	0.000579833	579.833
																	78	16.793	171.72	8.28	0.145528	0.000489352	489.352
																	49	101.683	163.882	16.118	0.288976	0.000241244	241.244
																	50	54.373	171.248	8.752	0.15395	0.000462186	462.186

## Sheet: Figure 3H
Average WSS
Wall shear stress (Pa)	54hpf	3dpf	4dpf
	0.516	0.182	0.216
	0.447	0.163	0.453
	0.302	0.105	0.292
	1.35	0.11	0.131
	0.71	0.241	0.214
	0.184	0.226	0.259
	2.37	0.277	0.405
	1.72	0.327	0.28
	0.88	0.288	0.277
	1.02	0.273	0.561
	1.01	0.202	0.454
	0.882	0.314	0.348
	0.888	0.238	0.458
	0.795	0.108	0.259
	0.716	0.235	0.456
	0.643	0.142	0.247
	0.613	0.293	0.25
	0.61	0.149	0.261
	0.989	0.159	0.334
	0.981	0.112	0.415
	0.912	0.299	0.304
	0.844	0.234	0.303
	0.985	0.307	0.154
	0.747	0.276	0.146
	0.901	0.187	0.408
	0.668	0.0741	0.456
	0.509	0.117	0.398
	0.799	0.133	0.412
	0.823	0.112	0.37
	0.855	0.23	0.176
	0.671	0.188	0.158
	0.683	0.196	0.309
	0.846	0.118	0.41
	0.862	0.215	0.311
	0.324	0.137	5.47
	0.304	0.12	4.5
	0.329	0.225	0.163
	0.815	0.172	0.239
	0.966	0.0976	0.249
	0.641	0.16	0.389
	0.837	0.182	0.328
	0.858	0.619	0.301
	0.858	0.726	0.249
	0.388	0.689	0.299
	0.361	0.797	0.315
	0.832	1.16	0.339
	0.848	1	0.333
	0.838	1.13	0.304
	0.861	1.03	0.267
	0.742	0.931	0.28
	0.772	1.03	0.325
	0.785	1.08	0.223
	0.809	1.23	0.279
	0.841	1.24	0.436
	0.785	1.09	0.544
	0.612	0.583	0.445
	0.594	0.729	0.393
	0.608	0.77	0.295
	0.553	0.734	0.379
	0.79	0.816	0.313
	0.686	2.92	0.278
	0.47	1.68	0.357
	0.698	2.17	0.28
	0.482	1.95	0.369
	0.736	1.25	0.0975
	0.455	1.5	0.464
	0.769	1.26	0.313
	0.5	1.4	0.394
	0.811	1.36	0.317
	0.531	1.36	0.348
	0.877	1.2	0.258
	0.673	1.28	0.153
	0.944	1.02	0.278
	0.855	0.763	0.311
	1.18	0.514	0.418
	0.471	0.594	0.301
	0.687	0.623	0.328
	0.935	0.682	0.319
	0.836	1.32	0.233
	1.22	1.02	0.512
	1.03	1.11	0.378
	0.946	1.06	0.331
	1.41	0.906	0.163
	1.01	0.372	0.274
	0.906	0.193	0.526
	1.13	0.118	0.348
	0.51	0.105	0.594
	1.1	0.214	0.34
	1.78	1.05	0.236
	0.281	1.09	0.166
	1.02	0.607	0.159
	0.445	0.72	0.314
	1.18	0.776	6.35
	0.553	0.853	5.38
	1.39	1.14	0.309
	0.731	1.17	0.252
	1.6	1	7.09
	1.48	0.392	6.52
	2.31	0.405	0.315
	0.0942	0.332	0.177
	1.66	0.296	0.339
	2.9	0.122	0.307
	3.63	0.114	0.39
	5.13	0.3	0.479
	5.85	0.363	0.233
	5.64	0.357	0.394
	5.1	0.317	0.245
	3.93	0.288	0.395
	4.43	0.343	0.301
	3.15	0.307	0.184
	4.02	0.413	0.257
	3.06	0.254	0.289
	4.19	0.415	0.328
	5.26	0.44	0.284
	4.33	0.366	0.279
	4.69	0.432	0.128
	4.5	0.385	0.298
	4.41	0.384	0.307
	6.2	0.396	0.314
	8.82	0.39	0.28
	7.3	0.296	0.378
	6.99	0.4	0.302
	6.29	0.442	0.545
	6.67	0.338	0.273
	8.16	0.406	0.324
	9.58	0.3	0.322
	9.77	0.317	0.43
	9.08	0.427	0.446
	9.78	0.334	0.115
	8.86	0.3	0.256
	7.75	0.46	0.215
	7.27	0.4	0.408
	7.62	0.353	0.107
	2.46	0.381	0.252
	3.79	0.199	0.166
	4.31	0.458	0.294
	3.86	0.357	0.435
	3.47	0.398	0.567
	2.36	0.291	0.32
	2.29	0.421	0.294
	3.11	0.191	0.379
	1.62	0.219	0.336
	2.59	0.387	0.375
	1.73	0.431	0.236
	2.84	0.339	0.179
	2.04	0.473	0.204
	3.16	0.172	0.287
	2.27	0.365	0.172
	3.46	0.139	0.382
	4.14	0.347	0.285
	2.91	0.448	0.412
	4.04	0.357	0.295
	3.47	0.453	0.569
	5.16	0.122	0.235
	7.47	0.0859	0.349
	5.29	0.226	0.324
	4.83	0.423	0.284
	2.63	0.258	0.205
	4.31	0.316	0.347
	4.02	0.428	0.229
	3.64	0.41	4.48
	2.5	0.346	3.42
	2.49	0.324	0.266
	3.39	0.122	0.278
	1.91	0.414	0.276
	3.02	0.209	4.75
	2.27	0.165	3.49
	3.79	0.169	0.115
	4.94	0.0868	0.122
	3.61	0.222	0.195
	5.9	0.211	0.174
	5.8	0.183	0.339
	6.42	0.22	0.56
	5.4	0.442	0.237
	4.49	0.23	0.279
	5.38	0.372	0.323
	3.52	0.411	0.292
	2.56	0.0565	0.218
	2.71	0.157	0.382
	1.75	0.167	0.312
	2.85	0.142	0.18
	2.04	0.258	0.18
	3.45	0.0681	0.253
	4.33	0.0889	0.286
	3.12	0.046	0.38
	5.31	0.416	0.242
	5.22	0.105	0.493
	6.15	0.108	0.273
	5.07	0.121	0.291
	2.39	0.399	0.465
	2.82	0.0352	0.196
	2.25	0.316	0.293
	3.13	0.257	0.0681
	1.86	0.253	0.285
	3.13	0.218	0.245
	3.21	0.371	0.57
	3.77	0.0608	0.318
	5.5	0.374	0.374
	4.36	0.419	0.34
	2.43	0.147	0.279
	3.23	0.391	0.432
	1.83	0.0997	0.302
	2.81	0.265	0.283
	1.43	0.296	0.292
	2.61	0.134	0.333
	3.62	0.346	0.588
	2.46	0.149	7.04
	3.42	0.419	6.79
	2.57	0.155	0.287
	3.7	0.275	0.297
	5.35	0.486	0.26
	4.86	0.447	0.309
	0.724	0.317	0.274
	0.657	0.239	6.89
	0.486	0.211	6.85
	0.836	0.397	0.185
	0.786	0.432	0.487
	8.91	0.218	0.263
	6.37	0.165	0.337
	0.373	0.403	0.275
	5.38	0.34	0.276
	6.54	0.0875	0.273
	7.46	0.24	0.285
	0.598	0.105	0.296
	0.27	0.555	0.231
	0.401	0.049	0.272
	0.351	0.23	0.298
	0.262	0.523	0.187
	0.632	0.125	0.402
	0.283	0.14	0.284
	0.242	0.405	0.252
	0.674	0.0302	0.298
	0.254	0.0581	0.247
	0.278	0.349	0.246
	0.341	0.375	0.368
	0.384	0.257	0.499
	0.407	0.114	0.284
	0.437	0.991	0.194
	0.481	0.279	0.281
	0.502	0.292	0.235
	0.54	0.956	0.199
	0.53	0.205	0.246
	0.534	0.167	0.347
	0.526	0.167	0.285
	0.565	0.194	0.324
	0.57	0.0545	0.278
	0.589	0.239	0.552
	0.532	0.365	0.422
	0.602	0.332	0.191
	0.555	0.158	0.253
	0.632	0.255	0.329
	0.59	0.198	0.162
	0.552	0.291	5.72
	0.635	0.274	6.15
	0.807	0.34	0.278
	0.599	0.326	0.317
	0.693	0.388	0.297
	0.672	0.386	0.194
	0.786	0.169	5.72
	1.55	0.37	5.61
	0.704	0.4	0.257
	0.628	0.379	0.422
	0.74	1.25	0.299
	0.78	0.395	0.353
	0.998	0.389	0.241
	0.726	0.339	0.277
	3	0.889	0.316
	0.777	0.0472	0.555
	0.435	0.424	0.117
	0.822	0.293	0.18
	0.4	0.437	0.22
	0.81	0.0729	0.603
	0.36	0.389	0.288
	0.747	0.172	0.294
	0.342	0.765	0.405
	0.603	0.44	0.545
	0.274	0.167	0.315
	0.451	0.21	0.381
	0.269	0.213	0.289
	0.413	0.218	0.351
	0.299	0.989	0.216
	0.473	0.0846	0.269
	0.426	0.139	0.276
	0.304	0.301	0.201
	0.393	0.239	0.218
	0.366	0.369	0.241
	0.452	1.43	0.566
	0.548	0.331	0.266
	0.689	0.198	0.288
	0.565	0.207	0.199
	0.614	0.4	0.263
	0.502	0.594	0.297
	0.6	1.37	0.343
	0.505	0.317	0.239
	0.627	0.406	0.237
	0.624	0.358	0.326
	1.99	0.264	0.252
	0.687	0.244	0.201
	0.544	0.345	0.234
	1.38	0.373	0.258
	1.31	0.232	0.167
	1.38	0.11	0.112
	1.17	0.356	0.286
	0.527	0.111	0.273
	0.509	0.721	0.283
	0.51	0.178	0.331
	0.549	0.354	0.232
	0.419	0.372	0.578
	0.138	0.332	0.0796
	2.55	0.0987	0.193
	3.36	0.977	0.304
	3.87	0.588	0.269
	1.99	0.385	0.239
	2.89	1.42	0.466
	3.08	0.326	0.298
	0.407	0.412	0.281
	2.28	0.257	0.27
	3.39	0.333	0.349
	1.88	0.129	0.279
	0.656	0.377	0.402
	5.05	0.352	0.201
	3.61	1.67	0.272
	0.691	0.252	0.344
	2.46	0.361	0.171
	3.62	0.338	0.234
	3.63	0.305	0.328
	3.75	0.163	0.0783
	2.57	0.718	0.308
	0.28	0.3	0.598
	0.242	0.191	5.48
	0.34	0.408	4.06
	4.95	0.398	0.284
	2.57	0.37	0.46
	0.516	0.203	5.41
	0.642	0.202	0.207
	0.881	0.15	0.329
	0.992	0.334	6.11
	3.45	0.229	4.51
	3.78	0.958	0.257
	4.65	0.633	0.601
	1.25	1.3	0.273
	1.35	0.273	0.285
	1.32	0.375	0.201
	1.72	0.0909	0.299
	1.33	0.119	0.293
	1.43	0.397	0.215
	1.47	0.387	0.392
	3.35	0.2	0.239
	3.81	0.114	0.112
	5.05	0.194	0.279
	5.42	0.393	0.216
	7.53	0.192	0.591
	1	1.08	0.224
	0.804	0.319	0.336
	1.24	0.463	0.415
	1.34	0.361	0.3
	2.1	0.607	0.167
	0.534	0.35	0.248
	0.498	0.203	0.252
	0.516	0.409	0.29
	0.471	0.306	0.266
	0.456	0.391	0.131
	1.82	0.347	0.274
	2.75	0.427	0.468
	3.07	0.6	0.232
	0.457	0.83	0.215
	0.166	0.68	0.348
	0.218	0.774	0.208
	3.82	0.839	0.306
	2.58	0.259	0.29
	0.274	0.352	0.267
	0.326	0.608	0.237
	0.38	0.581	0.274
	0.368	0.306	0.321
	0.425	0.118	0.245
	0.449	0.202	0.507
	0.439	0.204	0.275
	0.384	0.348	0.283
	0.385	0.313	0.32
	0.398	0.664	0.31
	0.385	0.591	0.205
	1.62	0.348	0.24
	2.18	0.13	0.329
	2.01	0.21	0.568
	1.71	0.576	0.198
	2.33	0.344	0.261
	1.06	0.365	0.304
	0.157	0.375	0.17
	0.302	0.399	0.389
	0.291	0.388	0.239
	0.145	1.85	0.613
	0.153	0.208	0.304
	0.349	0.172	0.381
	2.3	0.689	0.171
	2.08	0.342	0.591
	1.82	0.23	0.277
	2.48	0.131	0.225
	2.48	0.662	0.205
	2.25	0.183	0.236
	0.283	0.412	0.247
	0.255	0.15	0.236
	0.274	1.72	0.297
	0.257	0.44	0.275
	0.274	0.83	0.323
	0.218	0.215	0.28
	2.36	0.328	0.268
	1.6	0.588	0.208
	1.79	0.928	0.211
	2.14	0.318	0.346
	1.37	1.01	0.321
	2.63	0.814	5.93
	0.447	0.627	6.03
	3	0.359	0.287
	3.15	0.371	0.517
	2.96	0.285	6.31
	3.04	0.783	6
	0.461	0.342	0.39
	3.18	0.298	0.269
	2.92	0.368	0.264
	2.86	0.159	0.302
	3.03	0.192	0.191
	3.06	0.745	0.15
	2.96	0.392	0.237
	2.95	0.215	0.273
	2.95	0.351	0.214
	0.582	0.181	0.322
	3.13	0.36	0.338
	2.64	0.767	0.237
	0.638	0.316	0.307
	0.395	0.421	0.299
	0.229	0.357	0.588
	0.173	0.187	0.438
	0.601	0.33	0.295
	1.96	0.305	0.261
	0.845	0.312	0.283
	0.408	0.102	0.269
	2.09	0.375	0.149
	0.249	0.249	0.109
	0.217	0.349	0.18
	1.46	0.372	0.253
	1.37	0.202	0.266
	1.23	1.63	0.355
	1.35	1	0.222
	1.15	0.599	0.201
	1.69	0.322	0.329
	1.73	0.744	0.344
	1.5	0.169	0.245
	0.249	0.2	0.242
	0.4	0.387	0.635
	1.53	0.336	0.198
	1.71	0.223	0.325
	1.38	0.348	0.559
	1.86	0.97	0.25
	1.59	0.392	0.294
	2.04	0.198	0.427
	3.04	0.216	0.456
	2.32	0.401	0.329
	2.57	0.369	0.293
	2.21	1.94	0.247
	2.66	0.357	0.519
	2.31	0.227	0.289
	2.67	0.854	0.0806
	3.04	0.831	0.289
	3.38	0.213	0.113
	0.522	0.0894	0.277
	0.523	0.202	0.237
	3.06	0.323	0.239
	1.29	0.387	0.272
	0.275	0.272	0.101
	0.436	0.277	0.29
	1.53	0.363	0.325
	0.217	0.445	0.258
	0.104	1.12	0.224
	1.39	0.331	0.308
	2.42	0.339	0.234
	0.165	0.347	0.132
	0.472	1	0.317
	1.45	0.379	0.285
	3.02	0.354	0.28
	0.131	0.124	0.266
	0.14	0.208	0.222
	1.89	0.314	0.207
	2.76	0.334	0.302
	2.06	0.309	0.607
	1.87	0.849	0.38
	2.1	0.362	0.258
	2.19	0.343	0.192
	2.9	0.271	0.263
	0.857	0.321	0.209
	2.83	0.293	0.211
	0.453	1.55	0.363
	2.78	0.853	0.138
	2.84	1.14	0.26
	1.08	0.266	0.336
	1.59	0.315	0.218
	0.259	0.407	0.632
	0.259	0.32	0.158
	0.22	0.664	0.266
	1.34	0.148	0.367
	2.99	0.358	0.313
	3.05	1.11	0.309
	1.4	2.12	0.346
	2.28	0.214	0.281
	0.549	0.484	0.257
	1.27	0.0846	0.465
	2.62	0.367	0.463
	1.77	0.812	0.255
	2.05	0.228	0.361
	0.454	0.354	0.241
	1.34	0.229	0.268
	2.36	0.887	0.282
	3.04	0.836	0.29
	1.79	0.878	0.588
	0.402	0.357	0.316
	3.2	0.388	0.351
	1.88	0.369	0.169
	2.85	0.213	0.266
	0.151	0.299	0.227
	1.67	0.234	0.37
	2.98	0.344	0.256
	1.66	0.287	0.275
	3.05	0.326	0.246
	3.04	0.224	0.619
	1.58	0.36	0.213
	0.696	0.332	0.267
	0.2	0.282	0.26
	2.82	0.34	0.181
	2.81	0.183	0.361
	1.61	0.355	0.198
	2.75	0.908	0.324
	0.217	0.372	0.21
	0.144	0.628	0.216
	0.434	0.857	7.3
	0.586	0.242	5.71
	0.468	0.385	0.275
	0.527	0.217	0.297
	1.74	0.204	0.142
	2.71	0.178	0.232
	1.8	2.21	0.571
	0.539	0.222	6.98
	0.643	0.438	0.396
	0.218	0.437	0.265
	3.1	0.132	0.304
	0.406	0.312	7.21
	1.48	1.34	6.75
	0.591	1.16	0.418
	0.66	0.101	0.225
	2.29	0.787	0.304
	1.19	0.378	5.78
	2.82	0.409	0.261
	2.32	0.4	0.2
	1.16	0.386	0.081
	0.0799	0.358	0.29
	3.21	0.354	0.0798
	0.397	0.346	0.206
	0.16	0.355	0.283
	0.621	0.242	0.301
	0.581	1.41	5.9
	0.989	0.369	6.38
	1.25	0.369	0.287
	0.76	0.36	7.65
	3.1	0.924	0.273
	2.71	0.233	0.171
	2.01	0.31	0.272
	0.553	0.197	9.52
	1.21	1.37	8.28
	1.15	0.322	0.519
	2.29	0.372	0.25
	2.83	0.618	0.235
	0.621	0.381	0.335
	0.487	0.267	7.9
	1.65	0.931	0.522
	0.259	0.219	0.31
	0.472	0.702	0.203
	0.686	0.24	0.391
	2.98	0.171	0.277
	1.66	1.09	0.65
	2.54	0.342	0.238
	2.48	0.309	0.199
	1.21	0.404	0.245
	0.506	0.804	0.282
	0.39	0.411	0.285
	2.09	0.501	0.246
	0.451	0.353	0.335
	0.816	1.01	0.289
	1.71	0.37	0.292
	0.173	0.352	0.3
	1.18	0.376	0.242
	0.184	0.318	0.624
	0.439	0.201	0.279
	0.091	0.472	0.302
	0.903	0.403	0.277
	0.747	0.17	0.302
	0.175	0.344	0.174
	2.75	0.169	0.234
	1.31	0.37	0.307
	1.24	0.879	0.245
	0.0932	0.27	0.218
	2.45	0.196	0.403
	2.18	1.05	0.379
	1.09	0.458	0.41
	0.692	0.263	0.321
	0.872	1.64	0.296
	0.832	0.89	0.28
	2.61	0.235	0.313
	1.48	0.233	0.257
	2.91	0.21	0.218
	2.84	0.261	0.272
	0.602	0.242	0.131
	1.44	0.262	0.357
	0.841	0.429	0.21
	1.33	0.34	0.237
	2.01	0.0718	0.161
	2	0.84	0.182
	0.58	0.293	0.131
	0.695	0.92	0.437
	0.632	0.372	0.123
	2.12	0.279	0.291
	1.64	0.2	0.353
	1.12	0.415	0.26
	0.506	0.133	0.389
	1.1	0.36	0.607
	1.96	1.37	0.21
	3.32	0.405	0.312
	3.38	1.85	0.199
	3.02	0.166	3.3
	2.79	0.362	2.64
	4.18	0.635	0.26
	1.04	0.442	0.221
	0.203	0.386	0.319
	2.7	0.493	0.239
	2.92	0.529	0.324
	0.991	0.398	0.535
	0.435	0.186	0.315
	2.86	0.394	0.56
	0.8	0.32	0.266
	0.911	1.07	0.229
	0.115	0.994	0.226
	0.51	0.595	0.196
	0.632	0.236	0.174
	0.91	0.217	0.145
	0.155	0.321	4.69
	0.957	0.384	5.48
	1.65	0.7	0.296
	2.5	0.418	0.296
	2.89	0.0513	0.484
	1.92	0.438	0.228
	0.651	0.439	0.329
	0.871	0.609	0.251
	0.724	0.404	0.229
	0.115	0.437	0.351
	1.24	0.266	0.198
	0.491	0.94	0.377
	0.143	0.197	0.186
	1.12	1.12	0.324
	0.766	1.15	0.292
	2.94	0.333	0.31
	1.51	0.917	0.439
	0.0828	0.337	0.21
	0.828	0.334	0.235
	1.13	0.808	0.238
	2.36	0.375	0.207
	0.34	0.119	0.401
	2.14	0.297	0.113
	1.08	0.281	0.306
	2.54	0.305	0.643
	0.45	0.398	0.375
	0.147	0.166	0.237
	0.59	0.34	0.251
	0.946	0.996	0.178
	0.512	0.124	0.193
	1.26	0.352	0.312
	1.06	0.352	0.649
	2.91	0.109	0.276
	1.59	0.35	0.266
	2.55	0.365	0.26
	1.57	0.247	0.292
	0.462	0.446	0.148
	1.06	0.21	0.103
	2.11	0.496	0.667
	1.06	0.263	0.326
	2.19	0.363	0.214
	1.35	1.33	0.398
	1.53	0.394	0.285
	0.867	0.383	0.226
	0.0836	0.374	0.298
	2.06	0.523	0.297
	0.995	0.313	2.66
	1.72	0.218	4.03
	1.05	0.165	0.214
	1.96	0.149	3.65
	8.97	0.371	0.39
	10.6	0.259	0.241
	11.3	0.988	0.483
	3.12	0.432	0.311
	1.01	0.532	0.267
	1.03	0.175	0.314
	0.636	0.141	0.262
	11	0.188	0.249
	0.899	0.421	0.236
	2.57	0.119	0.357
	0.0677	1.2	0.236
	0.591	0.456	0.239
	0.954	0.437	0.122
	0.145	1.08	0.343
	0.47	0.477	0.254
	2.02	1.08	0.264
	0.51	0.434	0.318
	0.83	1.46	0.309
	1.96	0.449	0.565
	0.228	0.498	0.312
	0.436	0.359	0.302
	1.15	1.34	0.262
	0.955	0.423	0.354
	1.08	0.303	0.389
	2.49	0.904	0.232
	0.971	0.422	0.274
	1.01	0.613	0.311
	0.694	0.367	0.187
	0.107	0.0653	0.172
	0.129	2.26	0.108
	0.953	0.411	0.6
	0.747	0.453	0.155
	1.24	0.258	0.247
	0.112	0.645	0.228
	0.916	0.748	0.185
	1.02	0.339	0.213
	1.12	0.188	0.258
	2.61	0.33	0.268
	0.667	0.239	0.324
	1.12	0.328	0.281
	1.93	0.181	0.293
	0.979	0.318	0.337
	1.28	0.0706	0.235
	0.515	0.443	0.23
	0.0977	0.366	0.239
	1.52	0.252	0.166
	2.71	0.147	0.284
	1.52	0.265	0.295
	1.17	0.235	0.415
	1.03	1.3	0.467
	1.68	0.959	0.122
	0.836	0.404	0.401
	2.67	0.188	4.06
	0.978	0.933	2.85
	2.8	0.482	0.31
	1.32	0.483	0.571
	1.81	0.964	0.371
	2.22	0.25	3.05
	0.795	0.527	0.236
	1.17	0.237	0.269
	0.492	0.303	0.241
	0.851	0.778	0.366
	1.18	0.154	0.129
	0.9	0.339	0.156
	0.353	0.361	0.656
	0.919	0.318	0.317
	0.649	0.352	0.284
	1.4	0.841	0.386
	0.157	0.18	0.227
	1.11	0.136	0.188
	0.472	0.11	0.323
	2.5	1.05	0.16
	1.4	1.41	0.632
	0.0761	0.46	0.267
	2.26	0.329	0.218
	0.111	0.246	0.131
	1.56	0.352	0.256
	0.511	0.557	0.262
	0.456	1.13	0.364
	0.134	0.451	0.262
	0.956	0.247	0.239
	0.626	0.292	0.233
	0.939	0.299	0.27
	2.38	0.517	0.231
	1.08	0.371	0.401
	0.315	1.41	0.206
	1.08	0.397	0.226
	0.949	0.622	0.245
	0.923	0.197	0.262
	2.35	1.49	0.242
	2.39	0.513	0.319
	0.95	0.155	0.143
	2.03	0.308	0.156
	1.36	0.328	0.354
	2.19	0.592	0.143
	1.62	0.322	0.643
	0.462	0.559	0.109
	0.573	0.384	0.304
	3.01	0.505	0.23
	0.45	0.414	0.27
	0.12	0.359	0.32
	0.153	0.468	0.285
	0.138	0.583	0.221
	1.3	0.493	0.674
	1.7	0.697	0.498
	0.909	1.04	0.365
	0.76	1.09	0.502
	0.651	0.384	0.24
	0.653	0.712	0.118
	0.0988	0.437	0.34
	1.22	0.283	4.4
	0.799	0.0413	3.76
	1.19	0.381	0.251
	0.0758	0.204	0.283
	1.3	0.74	0.226
	1.35	0.339	0.364
	1.26	0.431	5.03
	0.794	0.163	3.73
	1.25	0.357	0.248
	1.2	2.41	0.263
	0.516	0.935	0.27
	0.127	0.954	0.282
	1.18	0.46	0.232
	1.25	1.09	0.593
	6.81	0.533	0.56
	4.74	0.644	0.227
	6.04	0.478	0.24
	2.87	0.411	0.314
	1.13	0.2	0.255
	0.569	1.14	0.257
	7.51	0.14	0.258
	1.5	1.96	0.234
	4.29	0.305	0.227
	5.49	0.223	0.11
	0.884	0.139	0.192
	1.09	0.131	0.312
	1.28	0.4	0.3
	0.543	0.735	0.248
	1.23	0.547	0.421
	1.67	0.357	0.144
	0.765	0.572	0.273
	0.0825	0.247	0.37
	0.623	0.364	0.294
	2.37	1.19	0.287
	0.88	0.21	0.255
	0.953	0.382	0.626
	1.47	1.34	0.353
	1.52	0.521	0.263
	2.89	0.657	2.97
	0.514	1.3	2.04
	0.15	0.371	0.297
	1.07	0.41	0.255
	1.12	0.192	3.06
	1.32	0.329	2.08
	0.865	0.428	0.31
	0.726	1.4	0.387
	0.161	1.61	0.675
	2.34	0.468	0.17
	0.969	0.322	0.242
	1.29	0.348	0.246
	1.25	0.282	0.189
	0.162	2.13	0.317
	0.865	0.361	0.447
	1.07	0.318	0.346
	1.81	1.15	0.176
	2.48	0.407	0.292
	0.207	0.116	0.125
	0.488	0.234	0.232
	0.674	0.293	0.248
	1.15	0.583	0.102
	1.37	0.289	0.247
	0.861	0.371	0.433
	0.111	0.394	0.174
	2.1	0.102	0.331
	0.452	0.305	0.264
	1.26	1.16	0.307
	1.33	0.285	0.2
	0.971	1.14	0.231
	0.832	0.365	0.28
	1.84	0.0516	0.221
	2.14	0.341	0.207
	1.84	0.413	0.283
	0.54	1.02	0.592
	1.03	0.627	0.531
	0.119	0.437	0.643
	1.38	0.25	0.509
	0.505	0.537	0.279
	0.55	0.209	0.313
	1.63	0.813	0.236
	0.597	0.574	0.32
	1.78	1.62	0.288
	1.64	0.193	0.253
	2.44	1.18	0.265
	2.84	0.303	0.218
	1.87	0.985	0.477
	0.997	1.11	0.38
	0.53	1.37	0.35
	1.17	0.389	0.206
	1.32	0.684	0.106
	0.166	0.893	0.217
	0.134	0.241	0.638
	0.64	0.304	0.122
	1.55	0.825	0.134
	0.825	0.131	0.333
	1.2	0.167	0.252
	0.0871	0.13	0.26
	1.2	0.154	0.248
	1.38	0.278	0.288
	0.826	0.223	0.259
	0.577	0.589	0.202
	0.196	0.749	0.343
	1.02	0.313	0.278
	1.17	0.855	0.182
	1.15	0.245	0.3
	1.37	0.326	0.246
	0.821	0.799	0.168
	2.32	0.427	0.292
	1.38	0.704	0.245
	1.21	0.417	0.248
	0.954	0.479	0.247
	1.07	0.216	0.605
	0.5	1.27	0.221
	2.41	0.413	0.255
	1.5	0.277	0.458
	1.46	0.401	0.278
	1.61	0.141	0.247
	0.218	0.661	0.228
	0.775	1.11	0.201
	1.45	0.367	0.239
	1.02	0.363	0.294
	0.825	1.25	0.395
	0.837	1.35	0.294
	0.726	0.237	0.349
	0.741	1.03	0.295
	0.395	1.36	0.236
	1.32	0.356	0.264
	1.34	0.297	0.237
	2.24	0.372	0.457
	0.0846	2.45	0.148
	1.48	0.137	0.301
	1.09	0.0978	0.247
	0.557	1.37	0.253
	2.42	1.53	0.275
	0.852	1.88	0.13
	1.36	0.119	0.667
	2.68	0.776	0.325
	0.623	0.074	0.219
	0.451	0.688	0.222
	0.835	1.19	5.43
	1.33	0.352	4.29
	1.27	0.159	0.181
	1.65	0.662	0.316
	1.28	1.14	0.34
	0.703	0.277	6.37
	2.71	0.242	0.191
	0.57	0.879	0.209
	0.104	0.408	7.76
	1.37	0.292	5.98
	0.94	0.232	0.232
	0.154	0.387	0.473
	0.391	0.385	0.267
	0.796	0.175	4.92
	2.06	0.677	0.24
	1.33	1.05	0.372
	2.04	1.21	0.289
	1.41	0.315	0.284
	1.43	0.307	0.164
	0.192	0.907	0.0977
	1.79	0.365	0.517
	2.08	0.111	0.262
	0.591	1.34	0.385
	1.52	1.91	0.227
	0.172	1.21	0.213
	1.43	0.441	0.181
	1.23	0.292	0.335
	1.39	0.891	0.224
	0.756	0.382	0.48
	1.17	1.05	0.307
	2.29	1.13	0.259
	2.52	1.28	0.219
	1.04	0.224	0.272
	0.531	0.293	0.208
	1.27	0.275	3.05
	0.972	1.49	2.18
	1.65	0.119	0.22
	1.1	0.253	0.476
	1.39	0.262	0.431
	0.476	0.801	2.93
	1.42	0.062	2.05
	0.687	0.227	0.275
	2.38	0.283	0.239
	1.13	0.237	0.289
	0.678	0.326	0.17
	1.32	0.948	0.277
	1.4	0.44	0.527
	0.131	0.364	0.233
	0.525	2.57	0.265
	0.975	0.35	0.202
	0.661	0.346	0.369
	0.649	0.249	0.26
	1.34	1.32	0.662
	0.581	0.85	0.277
	1.6	1.17	0.467
	0.897	0.304	0.571
	0.185	1.77	1.3
	2.24	2.41	1.09
	1.31	0.607	0.429
	0.791	0.948	0.429
	1.29	0.35	0.526
	3.9	0.402	1.11
	4.97	0.302	1.12
	1.06	1.31	0.661
	1.34	0.175	0.561
	1.45	0.821	0.954
	1.03	0.152	0.468
	3.75	0.391	0.381
	4.38	0.271	0.81
	1.05	0.332	0.731
	1.21	1.23	0.854
	0.704	0.433	0.362
	1.77	0.28	0.954
	1.81	0.949	0.395
	1.4	0.604	0.386
	1.7	0.12	0.451
	2.68	0.966	0.53
	1.1	0.348	1.39
	0.211	0.282	0.657
	0.8	0.134	0.327
	0.556	1.15	0.642
	2.01	1.08	0.316
	0.342	0.317	0.592
	1.36	1.3	0.356
	0.127	0.532	0.295
	0.857	1.13	0.542
	0.736	0.241	0.324
	1.39	1.28	0.514
	0.241	0.813	0.464
	1.25	0.0611	0.483
	0.61	0.345	0.298
	0.758	0.367	0.354
	1.46	0.236	1.09
	1.39	0.119	0.401
	2.32	1.29	0.391
	1.46	0.343	0.279
	0.64	1.06	0.48
	0.541	0.802	1.15
	2.31	0.308	1.09
	0.503	0.554	0.59
	1.15	0.179	0.519
	1.49	0.251	1.05
	1.23	0.278	0.863
	0.879	1.59	0.449
	1.27	0.344	0.346
	1.45	1.11	0.402
	1.62	1.17	0.377
	2.33	0.277	0.55
	0.177	0.148	0.333
	2.57	0.317	0.463
	1.56	0.705	0.526
	1.38	1.25	0.537
	0.531	0.369	0.303
	0.541	0.381	0.526
	0.452	0.454	0.506
	0.91	1.44	0.348
	1.94	0.109	1.13
	0.62	1.11	1.41
	1.32	0.441	0.815
	1.56	0.328	1.17
	1.51	0.247	0.489
	1.58	0.235	0.919
	1.36	1.29	0.352
	1.68	0.743	1.39
	0.583	1.69	1.37
	0.922	2.88	0.445
	1.23	1.12	0.528
	0.696	0.28	1.35
	0.585	0.858	0.645
	0.876	0.119	0.408
	1.26	1.1	0.338
	1.46	0.905	0.586
	0.499	0.973	0.368
	1.25	0.309	0.471
	1.33	0.23	0.385
	2.42	1.04	0.384
	1.04	1.29	1.2
	0.312	2.31	0.425
	0.677	0.33	0.351
	1.73	0.238	0.54
	1.23	1.43	0.654
	0.983	1.16	0.762
	0.476	0.206	0.309
	1.46	0.939	0.835
	1.46	0.243	0.54
	0.668	1.07	0.363
	0.925	0.123	0.336
	0.769	0.31	0.635
	1.49	0.336	0.54
	1.08	0.218	1.23
	1.39	2.18	0.404
	2.49	0.416	0.53
	0.685	0.271	0.546
	0.682	1.14	0.365
	2.04	1.22	1.52
	1.34	0.332	0.328
	0.186	0.437	0.365
	1.15	0.354	1.43
	1.97	0.296	0.377
	2.44	0.233	1.11
	1.4	0.133	0.435
	0.186	1.11	0.333
	0.803	0.5	0.325
	1.11	0.15	0.513
	1.41	1.7	0.331
	1.47	0.413	1.18
	0.784	1.13	1.11
	0.53	2.59	0.493
	1.77	1.03	0.9
	2.22	1.09	0.298
	0.904	0.332	0.361
	0.386	0.433	0.533
	1.5	1.12	0.398
	1.27	1.22	0.491
	1.49	1.14	0.339
	1.31	0.821	1.3
	0.292	1.84	0.535
	1.15	0.243	0.469
	1.61	0.928	0.428
	0.657	0.301	0.353
	0.468	0.325	0.487
	0.158	0.164	0.708
	1.45	0.337	1.4
	0.259	1.06	0.446
	1.09	0.294	0.535
	1.15	0.174	1.06
	0.405	0.0751	0.54
	1.29	0.308	0.399
	0.552	0.275	0.364
	1.36	1.03	0.323
	1.65	0.921	0.531
	1.03	0.268	1.43
	0.612	2.25	0.306
	1.36	1.16	0.386
	0.6	0.523	0.332
	1.33	1.1	1.14
	0.573	0.261	0.265
	0.63	0.354	0.331
	1.15	0.426	0.376
	2.1	0.983	0.412
	1.26	1.23	1.24
	0.887	0.541	0.766
	5.54	0.261	1.42
	4.14	0.319	1.23
	0.817	0.139	0.343
	2.26	0.231	0.309
	1.18	1.03	0.538
	1.41	0.342	1.49
	0.708	0.136	0.332
	1.38	0.157	1.32
	1.29	0.996	0.357
	0.557	0.27	0.468
	0.859	0.347	0.41
	2.36	0.488	0.643
	0.473	1.26	0.816
	0.42	0.37	0.703
	0.719	1.45	0.534
	1.77	1.17	1.19
	1.01	0.661	1.46
	0.33	0.209	0.376
	1.28	0.244	0.559
	0.648	0.905	0.335
	1.34	0.812	0.367
	1.5	1.26	0.45
	0.867	1.12	0.366
	0.749	1.35	0.667
	1.54	0.126	0.468
	2.32	0.372	0.929
	0.854	0.51	0.341
	0.681	0.977	0.546
	2.32	1.52	0.295
	0.93	2.64	0.355
	1.08	1.01	0.418
	0.801	0.264	1.36
	1.33	0.237	1.03
	1.28	1.22	0.35
	1.24	0.608	0.511
	1.54	0.256	0.343
	1.46	1	0.319
	1.63	1.36	0.282
	1.47	0.22	1.19
	0.244	1.12	0.26
	1.8	0.911	0.359
	2.37	1.36	0.585
	0.559	0.387	1.49
	1.46	0.128	1.05
	1.3	0.186	0.723
	1.02	0.266	0.247
	0.823	1.02	0.577
	0.607	1.1	1.33
	1.08	0.953	0.45
	5.39	0.268	0.53
	5.48	0.381	0.39
	1.08	0.0575	0.986
	0.472	0.344	0.851
	1.25	1.39	0.536
	1.67	1.22	0.964
	1.16	1.14	0.432
	0.723	0.755	0.268
	1.3	1.34	0.351
	1.85	2.1	0.223
	0.396	0.896	0.31
	1.32	0.306	1.55
	0.751	0.343	0.483
	1.52	0.253	0.381
	1.39	0.335	0.47
	0.962	0.372	0.45
	0.633	0.785	0.308
	1.38	0.885	1.58
	1.2	0.117	0.257
	0.379	2.6	1.64
	0.338	0.145	0.397
	1.21	0.655	0.502
	0.85	0.142	0.341
	0.601	0.217	0.394
	1.26	1.39	0.414
	1.46	1.33	1.31
	1.67	1.1	0.903
	1.36	0.212	1.53
	1.45	2.65	1.3
	0.411	0.93	0.392
	1.13	0.298	0.258
	1.99	0.277	1.46
	1.25	2.23	0.306
	1.99	0.328	0.367
	0.929	0.419	1.57
	1.08	0.367	0.247
	0.548	0.149	0.494
	1.49	0.249	0.322
	1.02	0.285	1.2
	1.27	0.942	0.716
	0.398	0.249	1.39
	0.554	0.268	0.935
	2.17	0.457	0.342
	1.13	0.887	0.631
	0.579	0.55	0.421
	0.807	0.287	0.442
	0.696	0.372	0.523
	0.718	1.33	0.44
	0.336	0.476	0.263
	1.27	0.205	0.376
	2.15	0.858	0.388
	1.97	1.95	0.192
	2.31	0.964	0.282
	1.48	0.31	0.824
	1.37	0.475	0.34
	0.534	0.335	0.226
	1.48	0.184	0.544
	0.38	0.213	0.544
	1.35	0.182	0.304
	0.649	1.27	0.347
	1.53	0.5	0.979
	1.2	0.314	0.284
	0.833	0.479	1.21
	0.591	0.385	1.73
	1.03	2.08	0.547
	2.1	0.25	1.36
	1.35	0.134	0.432
	1.49	0.301	0.429
	0.52	0.805	0.185
	1.35	0.164	0.685
	2.14	1.01	1.75
	0.978	2.82	1.15
	1.33	0.445	0.557
	0.413	0.631	0.324
	1.19	1.05	0.473
	0.884	1.14	0.264
	1.07	1.07	0.28
	1.01	0.998	0.218
	0.808	0.645	0.265
	1.44	0.256	1.48
	1.03	0.228	0.922
	0.949	1.11	0.505
	2.23	0.169	0.217
	0.689	0.166	0.421
	1.06	1.55	0.365
	1.32	0.759	1.02
	1.16	0.349	0.34
	1.21	0.301	1.77
	0.934	0.313	1.54
	1.42	0.505	0.441
	0.783	0.266	0.367
	0.568	0.261	1.24
	0.679	1.27	0.384
	1.25	1.67	0.186
	0.67	2.02	0.203
	1.32	1.32	0.25
	1.34	1.01	1.92
	5.27	0.202	0.443
	5.26	1.31	0.491
	1.63	1.28	1.86
	1.16	0.881	0.424
	1.41	2.72	0.386
	1.23	0.189	0.527
	5.69	0.428	1.5
	0.732	0.369	1.41
	1.75	0.6	0.231
	0.748	0.309	0.686
	0.525	0.419	0.506
	1.61	0.254	0.187
	0.719	0.417	0.476
	1.19	0.602	1
	0.63	0.214	0.205
	0.291	1.09	0.585
	1.88	0.0793	0.212
	1.49	0.475	0.471
	1.63	0.229	0.182
	1.08	0.333	1.25
	1.45	0.421	1.34
	1.89	1.84	0.479
	2.14	1.17	1.04
	1.78	0.829	0.862
	0.471	0.24	0.219
	0.338	0.157	0.238
	0.498	0.955	0.429
	2.33	0.226	0.237
	0.608	1.2	0.93
	1.55	0.231	0.727
	1.83	0.525	0.494
	1.08	0.154	0.346
	0.765	0.294	0.337
	1.3	2.25	0.231
	1.13	1.45	1.81
	0.878	0.676	0.359
	2.31	0.672	0.842
	1.15	0.8	0.232
	1.46	2.73	1.39
	0.825	0.654	0.617
	1.48	0.739	0.493
	0.691	0.323	0.674
	0.472	1.3	0.579
	1.41	1.19	0.751
	0.583	0.302	0.528
	0.587	0.301	0.383
	0.552	0.356	0.17
	1.5	0.172	0.28
	1.47	2.52	0.479
	1.28	0.25	0.207
	1.95	1.17	0.453
	1.02	1.19	0.18
	1.45	1.63	1.21
	1.3	0.719	1.7
	0.99	1.18	2
	0.73	0.24	0.375
	0.923	0.229	0.299
	0.646	0.56	0.166
	1.18	1.48	0.36
	0.664	0.323	0.864
	1.21	0.895	0.418
	0.646	0.373	2.16
	2.18	0.134	0.169
	1.04	0.13	1.14
	0.965	0.137	1.21
	1.07	0.528	0.394
	1.19	0.14	1.98
	0.532	0.132	0.973
	0.34	0.183	0.182
	1.21	0.208	0.502
	0.55	0.298	0.975
	0.977	0.167	0.454
	1.68	0.297	1.36
	1.15	0.264	1.69
	0.822	1.01	1.81
	1.37	0.302	0.344
	1.38	0.374	0.213
	0.85	0.245	0.438
	0.54	0.223	0.903
	0.881	0.285	1.97
	2.22	1.77	0.385
	2.26	0.247	2.08
	0.915	1.29	0.35
	0.961	0.245	0.382
	0.583	0.451	0.448
	2.06	1.33	0.214
	1.95	0.216	1
	1.08	0.456	0.705
	0.573	0.725	0.163
	6.39	0.504	0.385
	6.42	3.37	0.421
	1.15	0.225	0.196
	0.268	0.955	0.411
	1.37	0.138	1.15
	1.14	0.547	0.436
	0.62	2.97	0.192
	1.41	0.162	0.167
	0.679	1.43	0.789
	0.91	2.06	0.17
	0.635	0.358	1.5
	1.26	0.464	1.45
	1.52	0.724	0.862
	1.83	0.458	0.206
	1.57	1.6	0.173
	1.71	0.889	0.458
	0.814	0.305	0.587
	0.994	1.04	2.22
	1.24	0.404	0.186
	0.715	0.242	0.402
	1.55	1.33	1.76
	1.02	0.736	0.441
	0.589	0.313	0.441
	1.58	0.221	5.88
	1.23	0.307	5.7
	0.742	0.648	6.51
	1.22	0.23	0.456
	1.43	1.34	0.154
	2.04	0.662	5.88
	0.975	0.818	0.365
	0.732	0.405	0.161
	0.639	1.22	1.09
	0.653	0.73	0.268
	0.552	0.521	0.427
	1.41	0.191	1.11
	1.21	1.16	0.351
	1.2	0.13	0.36
	2.25	0.14	0.906
	1.37	0.262	0.238
	1.02	0.343	0.682
	0.409	1.45	1.74
	1.53	2.24	0.805
	0.981	0.497	0.986
	1.5	0.11	3.68
	1.95	0.167	2.39
	0.572	0.193	0.204
	1.51	0.189	0.444
	2.45	0.211	0.867
	1.35	0.216	2.73
	1.61	1.11	0.151
	0.585	0.461	2.06
	0.381	0.252	1.43
	0.802	1.1	0.164
	0.778	0.481	0.301
	0.999	0.205	0.225
	1.31	0.164	1.49
	0.739	0.219	3.65
	0.655	0.529	2.33
	1.34	0.333	0.394
	1.37	0.364	0.184
	1.33	0.13	3.05
	1.93	0.129	2.04
	0.874	0.298	0.151
	0.703	1.43	0.871
	0.903	0.227	0.304
	0.951	0.328	0.284
	1.1	0.303	0.77
	1.8	0.497	1.46
	0.926	0.227	0.431
	1.16	0.246	0.862
	0.822	0.195	0.378
	0.622	0.489	1.05
	0.943	1.15	0.155
	1.24	0.235	3.3
	1.83	0.998	1.75
	0.544	0.374	1.88
	0.641	3.03	2.31
	1.94	0.466	2.54
	2	0.509	0.372
	0.654	0.308	0.162
	1.13	0.345	3.22
	1.39	0.267	0.616
	1.5	0.289	2.12
	0.639	0.228	2.27
	1.26	2.87	3.51
	1.19	1.1	0.132
	1.04	0.794	0.385
	0.841	1.31	0.377
	0.346	0.18	0.353
	0.598	0.172	0.148
	0.583	0.139	0.754
	1.72	0.149	0.544
	1.58	0.145	0.24
	0.801	0.194	0.425
	0.642	0.401	0.191
	1.02	0.732	0.498
	0.591	0.228	0.201
	1.48	0.333	0.399
	1.32	0.806	0.92
	1.03	0.224	0.832
	0.879	0.125	0.348
	0.66	0.169	3.94
	2.36	0.151	2.56
	0.876	0.465	0.846
	6.39	0.599	2.9
	5.36	0.226	0.781
	1.03	1.9	0.439
	1.62	1.13	0.204
	6.37	0.529	1.3
	0.883	1.09	0.129
	0.858	1.04	0.405
	1.1	0.44	0.706
	1.04	0.432	0.78
	1.53	0.451	2.01
	1.14	0.145	0.136
	1.5	0.577	0.362
	1.58	0.165	0.394
	0.64	0.348	0.385
	2.11	1.07	2.03
	0.997	0.41	0.247
	1.15	0.416	0.454
	0.938	0.276	1.18
	1.59	0.212	2.39
	1.79	0.241	3
	0.806	0.422	2.28
	0.41	1.02	0.133
	0.664	0.33	0.135
	0.745	0.402	0.209
	0.794	0.437	1.74
	0.764	0.428	0.932
	1.29	0.217	0.429
	0.729	1	0.394
	2.22	1.37	0.878
	1.3	0.949	0.433
	1.21	0.128	2.53
	2.4	0.122	1.43
	1.28	0.139	1.3
	0.87	1.46	3.14
	0.961	0.199	1.68
	1.45	0.166	0.183
	1.7	0.206	2.47
	0.585	0.679	2.32
	0.313	0.221	0.186
	0.987	0.408	4.11
	0.946	0.959	2.53
	2.04	0.267	3.05
	0.829	3.14	1.74
	1.21	0.174	0.624
	1.43	2.38	0.238
	0.636	1.6	0.171
	0.91	0.219	1.52
	0.584	0.199	2.82
	0.626	0.344	0.709
	0.671	0.625	0.798
	0.448	1.44	1.55
	0.901	1.48	3.26
	0.66	0.327	4.37
	7.57	0.12	3.7
	8.07	0.0986	0.365
	0.773	0.151	0.129
	1.53	0.242	0.322
	1.7	0.184	0.162
	2.14	2.13	0.674
	1.69	0.439	0.384
	0.728	2.29	2.56
	0.861	0.343	0.214
	0.751	0.34	0.575
	1.26	0.37	0.687
	0.695	0.426	0.493
	1.56	0.0976	0.326
	1.71	0.0942	0.233
	1.45	0.229	0.725
	1.03	0.652	0.178
	1.23	0.931	1.82
	2.26	0.268	1.41
	1.46	0.288	1.5
	1.44	0.353	1.68
	0.963	0.636	0.662
	0.61	0.219	0.666
	0.789	0.105	0.306
	1.52	0.395	2.4
	1.22	0.365	1.93
	0.662	1.59	0.589
	0.639	0.286	1.22
	0.386	0.544	0.202
	0.847	0.119	1.04
	0.599	0.317	0.656
	1.27	0.255	0.701
	0.663	0.78	0.13
	1.99	1.51	2.35
	1.4	0.4	2.17
	1.33	0.26	0.387
	1.16	0.786	0.59
	1.66	0.487	0.399
	0.991	0.327	1.74
	0.928	0.137	2.62
	2	0.368	0.118
	0.61	0.319	1.27
	0.674	0.451	0.149
	1.04	0.945	1.08
	1.34	0.541	0.131
	0.824	0.949	0.328
	1.46	0.223	0.405
	0.601	0.22	0.407
	1.47	0.74	0.18
	1.86	0.401	2.42
	1.45	0.317	0.24
	1.32	0.11	0.833
	0.769	0.418	1.86
	1.17	0.362	3.1
	0.503	0.411	2.71
	1.75	1.89	0.114
	2.24	0.432	0.584
	0.631	0.368	0.157
	0.987	0.165	2.06
	0.832	1.6	0.251
	2.06	3.1	4.06
	0.732	0.397	2.67
	1.4	1.22	0.233
	1.36	1.7	1.64
	1.62	0.263	1.82
	0.664	0.244	3.12
	1.46	0.815	0.978
	0.915	0.515	2.45
	1.64	0.248	1.87
	0.988	0.389	0.542
	0.793	0.347	0.835
	0.871	1.16	0.793
	0.631	3.06	0.382
	1.61	0.809	0.402
	1.16	0.739	0.597
	0.747	0.411	0.128
	0.941	0.913	2.45
	1.15	0.393	2.15
	0.788	0.173	0.865
	0.879	0.471	0.386
	0.361	0.297	0.202
	0.823	0.207	0.182
	0.673	0.464	0.233
	0.737	1.5	0.566
	0.777	0.199	0.527
	1.07	0.417	0.582
	1.14	0.734	0.714
	1.66	0.99	0.423
	0.808	0.421	0.503
	0.972	1.41	0.346
	1.5	0.224	1.96
	0.804	0.336	0.415
	0.483	0.879	0.224
	1.52	0.553	0.718
	1.33	0.463	2.2
	1.69	0.223	0.878
	0.692	2.45	0.623
	2.15	0.113	0.516
	0.819	0.782	0.708
	0.801	0.159	1.08
	0.706	0.236	0.553
	0.663	0.893	0.167
	0.739	0.338	0.686
	1.27	0.334	0.557
	1.71	0.791	0.404
	1.4	0.455	0.205
	1.16	1.02	0.51
	0.588	0.663	1.12
	1.46	0.71	0.264
	0.67	0.145	1.06
	0.675	2.82	1.37
	1.29	0.403	0.101
	1.54	0.268	3.86
	0.729	0.268	2.55
	1.62	0.297	2.64
	0.636	0.58	0.426
	2	2.33	1.66
	1.15	1.48	0.723
	0.975	0.33	3.04
	1.21	0.279	1.21
	1.57	0.291	2.57
	2.28	0.362	0.162
	1.98	0.892	0.471
	1.04	0.261	0.368
	0.72	0.38	0.277
	1.07	0.338	2.63
	1.83	1.34	0.181
	1.01	0.478	0.534
	1.24	0.366	0.885
	1.2	0.39	2.06
	1.52	0.75	1.99
	1.68	0.186	0.995
	2.04	0.621	2.41
	1.66	0.451	2.16
	0.982	0.218	1.13
	0.716	0.668	0.416
	0.671	0.726	0.393
	1.32	0.163	0.498
	1.96	0.607	0.403
	1.3	0.347	0.758
	0.741	0.701	0.212
	0.686	0.423	2.17
	4.75	0.203	0.182
	4.36	0.362	0.153
	6.24	0.851	1.54
	0.741	0.195	0.173
	0.566	1.65	2.71
	7.16	1.44	2.59
	8.41	0.384	0.908
	0.648	2.94	0.504
	1.66	0.984	0.752
	1.07	1.52	0.648
	6.35	0.0999	2.94
	0.836	0.463	1.62
	1.77	0.436	0.311
	0.915	0.372	3.06
	0.454	0.58	1.74
	1.28	0.351	2.04
	2.15	0.649	3.78
	0.793	0.366	2.34
	0.809	0.34	1.59
	0.834	0.722	1.27
	0.713	0.27	0.423
	0.682	0.353	2.98
	0.67	1.33	0.461
	0.615	1.66	0.921
	1.63	0.345	0.426
	1.34	0.214	2.47
	0.935	0.264	1.56
	1.7	0.148	0.529
	0.542	0.552	0.782
	0.877	2.27	2.32
	1.01	0.338	3.81
	1.28	0.356	2.59
	0.584	0.63	2.03
	0.399	1.04	0.353
	0.845	0.33	2.86
	1.47	0.62	0.477
	0.737	0.651	0.174
	0.899	0.365	0.423
	1.22	1.38	1.3
	7.98	0.692	0.348
	9.55	0.124	1.4
	1.84	0.215	0.546
	0.926	0.706	0.451
	1.69	0.519	0.462
	0.714	0.543	0.437
	1.53	1.51	0.685
	1.39	0.538	2.65
	1.49	0.441	2.17
	1.54	0.628	0.62
	1.42	0.423	0.367
	0.756	3.21	0.293
	0.52	0.613	2.41
	1.24	0.78	0.0999
	0.645	0.754	2.51
	1.09	0.15	1.27
	0.602	0.0791	0.683
	1.03	2.58	1.71
	0.609	1.48	2.55
	1.32	0.194	2.69
	0.762	0.261	2.35
	0.743	0.0999	2.16
	0.849	0.218	0.247
	0.805	0.206	0.613
	0.724	0.424	0.478
	1.58	0.319	0.3
	2.14	0.703	5.43
	2.14	0.563	3.83
	0.726	0.354	2.37
	1.75	1.91	2.34
	0.958	0.39	8.82
	1.85	0.939	0.47
	0.817	0.379	2.43
	1.2	1.33	2.4
	0.741	0.376	0.511
	0.973	0.284	9.03
	1.55	0.151	8.6
	1.55	0.193	0.593
	0.936	0.366	2.54
	0.754	0.743	0.608
	0.773	0.464	0.53
	2.27	0.308	0.192
	0.663	0.84	0.499
	0.817	0.903	0.216
	0.801	0.611	2.73
	0.905	0.333	0.0912
	1.65	0.245	0.194
	0.87	0.283	2.37
	1	0.481	0.0674
	0.834	0.235	0.765
	2.1	0.798	1.56
	1.62	0.253	0.452
	1.86	0.632	0.456
	1.16	0.377	0.162
	1.71	0.245	0.639
	1.05	0.189	0.295
	0.662	0.604	2.87
	0.774	0.715	0.252
	1.42	2.15	0.34
	0.639	0.839	2.58
	0.696	0.401	1.6
	1.48	0.36	0.233
	1.05	0.563	0.897
	0.676	0.737	0.316
	1.16	2.9	2.1
	2.02	0.208	0.215
	2.05	0.472	0.365
	2.11	0.504	7.31
	0.656	1.46	5.38
	1.79	0.394	0.104
	0.671	0.821	2.12
	1.02	0.543	0.827
	0.691	1.24	1.44
	1.8	0.479	2.84
	1.77	0.24	4.78
	0.76	1.25	0.405
	1.43	0.409	2.65
	0.774	2.71	4.2
	0.573	1.58	3.75
	0.834	0.69	1.07
	0.731	0.461	0.165
	0.639	0.335	22.3
	0.879	0.792	23.5
	0.483	0.529	19.8
	1.11	0.359	0.664
	0.616	0.7	22.8
	1.22	0.083	0.156
	1.5	0.34	2.16
	1.91	0.575	2.37
	1.63	0.324	0.106
	0.884	0.791	0.304
	1.47	1.31	0.443
	0.918	0.101	2.81
	1.37	0.327	1.56
	1.37	0.296	2.62
	0.698	0.356	4.13
	0.815	0.187	2.93
	1.34	0.371	0.208
	0.715	0.299	0.18
	0.7	0.129	0.343
	1.85	1.24	2.55
	1.42	2.98	1.8
	0.947	0.148	0.608
	1.92	0.785	0.435
	0.779	0.194	0.565
	0.761	0.191	0.285
	1.8	0.382	2.9
	1.53	0.37	0.396
	0.773	0.904	0.143
	1.52	0.263	0.842
	0.559	2.42	0.74
	0.747	0.504	0.368
	0.777	0.332	1.78
	0.523	0.228	2.34
	1.22	0.72	0.419
	0.797	0.249	0.209
	0.627	0.53	1.99
	1.02	1.31	0.0942
	1.97	1.55	0.534
	0.649	2.98	0.327
	0.992	0.194	0.226
	1.06	1.4	1.31
	1.15	1.05	2.14
	1.96	0.0746	2.53
	1	0.237	0.135
	1.04	0.306	1.85
	0.644	0.159	3.13
	0.911	0.563	3.04
	1.92	0.552	0.193
	1.57	0.529	0.484
	0.678	0.818	4.27
	1.69	1.03	2.85
	1.56	0.325	1.51
	1.01	0.342	0.239
	0.632	0.45	2.97
	0.647	2.25	0.194
	1.12	0.564	2.46
	1.32	0.209	1.82
	1.34	0.103	1.91
	0.778	0.365	0.313
	0.727	0.377	0.699
	1.68	0.602	1.32
	0.729	1.39	0.723
	1.64	0.964	0.202
	1.87	0.261	0.275
	0.734	0.71	3.24
	1.92	0.877	2
	1.47	0.181	0.612
	1.17	1.33	0.698
	1.07	2.24	0.79
	1.54	0.438	0.497
	1.2	0.436	0.461
	0.616	0.104	0.568
	0.731	0.396	0.674
	1.25	0.207	0.543
	0.937	0.192	0.447
	2.23	0.6	0.55
	0.869	0.803	0.484
	0.807	0.307	0.91
	0.714	0.185	0.352
	1.84	0.372	0.708
	1.98	0.908	0.376
	0.597	0.593	0.382
	0.753	1.82	0.792
	2.04	0.254	0.719
	1.64	0.784	0.607
	0.793	0.283	0.487
	0.855	3.02	0.888
	0.76	0.891	0.483
	0.897	0.919	0.467
	0.627	0.451	0.577
	1.97	0.437	0.496
	1.66	0.602	0.357
	1.71	0.149	0.601
	1.04	0.824	0.384
	1.07	0.297	0.388
	1.35	1.24	0.783
	0.822	1.22	0.441
	0.969	0.384	0.464
	1.77	0.31	0.76
	1.85	0.218	0.203
	0.621	0.323	0.214
	1.01	1.22	0.082
	2.1	0.643	0.468
	0.93	0.384	0.551
	0.774	0.465	0.952
	1.06	0.12	2.17
	0.639	2.76	1.49
	1.24	0.349	1.06
	1.42	0.578	0.408
	1.4	0.488	0.423
	0.733	1.18	0.434
	1.34	0.134	0.513
	1.48	0.352	0.089
	1.77	0.41	0.266
	1.93	1.76	0.357
	0.544	0.354	0.191
	0.61	0.603	0.166
	0.571	0.438	0.144
	1.03	1.08	0.205
	0.905	0.865	0.231
	0.778	0.224	0.174
	0.644	0.556	0.771
	1.89	0.187	2.15
	2.12	0.228	0.122
	0.953	0.308	0.939
	0.704	1.28	0.533
	1.83	0.69	0.452
	0.722	0.428	0.539
	1.01	0.292	0.563
	1.38	0.486	0.551
	1.99	0.416	0.201
	1.21	0.391	0.535
	1.06	0.386	0.53
	0.624	0.459	0.479
	1.6	0.469	0.233
	1.78	0.237	0.45
	1.19	0.343	0.0723
	0.911	0.166	0.166
	0.929	1.48	1.09
	1.55	0.329	0.465
	0.722	0.45	0.177
	1.41	0.432	0.131
	0.682	0.479	0.111
	1.14	0.282	0.402
	1.95	2.75	0.458
	1.34	0.449	0.176
	0.801	1.17	0.192
	0.9	0.881	0.453
	1.46	0.999	0.546
	1.16	0.412	0.103
	1.48	0.51	0.25
	0.594	0.802	0.51
	0.906	0.0706	0.171
	1.13	0.228	0.162
	1.7	0.24	0.475
	1.98	0.119	0.513
	2.08	0.964	0.195
	1.03	0.166	0.139
	0.649	0.791	0.0573
	0.764	2.36	0.152
	1.97	2.73	0.745
	1.2	1.14	0.467
	0.67	0.487	0.34
	1.23	0.257	0.546
	1.06	1.47	0.475
	1.6	0.0779	0.481
	1.27	0.178	0.52
	1.65	0.362	0.345
	0.721	0.366	0.141
	1.27	0.218	0.609
	1.96	0.148	0.795
	1.93	0.41	0.284
	0.575	2.05	1.17
	0.686	1.08	0.0774
	0.755	0.249	0.0846
	1.32	0.759	0.455
	0.846	0.412	0.421
	1.77	0.38	0.507
	1.99	1.27	0.48
	1.21	0.232	0.668
	0.87	1.22	0.878
	1.61	0.175	0.96
	0.83	0.417	0.493
	0.908	0.428	0.482
	1.73	0.917	0.46
	1.29	0.254	0.467
	0.978	0.384	0.476
	1.21	0.683	0.535
	1.97	0.374	0.0666
	1.18	0.245	0.441
	0.769	0.867	0.48
	0.594	1.08	0.499
	1.02	0.846	0.544
	0.677	0.271	0.59
	0.811	0.0843	0.0891
	1.76	0.75	0.5
	2.03	0.314	0.449
	1.99	0.93	0.69
	1.6	0.761	1.41
	0.875	0.151	0.792
	0.866	0.33	0.129
	0.68	2.6	0.456
	0.735	1.09	0.549
	1.06	0.298	0.105
[truncated: 51,482 more rows]

## Sheet: Figure 3I-K
Wall shear stress
	## CFD-Post Generic Export
	CaDI 1 point in Case FFF 0050										BCA 1 point													PCS 1 point 1
54hpf	X [ m ]	Y [ m ]	Z [ m ]	Area [ m^2 ]	Pressure [ Pa ]	Total Pressure [ Pa ]	Velocity [ m s^-1 ]	Volume [ m^3 ]	Wall Shear [ Pa ]		X [ m ]	Y [ m ]	Z [ m ]	Area [ m^2 ]	Length [ m ]	Normal	Pressure [ Pa ]	Total Pressure [ Pa ]	Velocity [ m s^-1 ]	Volume [ m^3 ]	Wall Heat Flux [ W m^-2 ]	Wall Shear [ Pa ]		X [ m ]	Y [ m ]	Z [ m ]	Area [ m^2 ]	Length [ m ]	Normal	Pressure [ Pa ]	Total Pressure [ Pa ]	Velocity [ m s^-1 ]	Volume [ m^3 ]	Wall Heat Flux [ W m^-2 ]	Wall Shear [ Pa ]
wt-09.czi	88.9	54.6	0.0939	0	13400	13400	0.1	0	0.407		88.9	54.6	0.0123	0	0	1	13300	13300	0	0	0	0.93		89	54.6	0.0297	0	0	1	13300	13300	0	0	0	0.442
	88.8	54.6	0.0939	0	13400	13400	0	0	0.971		88.9	54.6	0.0128	0	0	1	13400	13400	0	0	0	0.367		89	54.6	0.0326	0	0	1	13300	13300	0	0	0	0.715
	88.9	54.6	0.0939	0	13400	13400	0	0	6.59		88.9	54.6	0.0139	0	0	1	13400	13400	0	0	0	0.182		89	54.6	0.0315	0	0	1	13300	13300	0	0	0	0.677
	88.8	54.7	0.0939	0	13500	13500	0	0	0.995		88.9	54.6	0.0125	0	0	1	13300	13300	0	0	0	1.78		89	54.6	0.0364	0	0	1	13300	13300	0	0	0	0.874
	88.8	54.7	0.0939	0	13500	13500	0	0	0.615		88.9	54.6	0.0128	0	0	1	13300	13300	0	0	0	2.25		89	54.6	0.0426	0	0	1	13300	13300	0	0	0	0.399
	88.9	54.7	0.0939	0	13500	13500	0	0	1.35		88.9	54.6	0.0146	0	0	1	13300	13300	0	0	0	0.579		89	54.6	0.0349	0	0	1	13300	13300	0	0	0	0.491
	88.8	54.7	0.0939	0	13500	13500	0	0	0.755		88.9	54.6	0.0131	0	0	1	13300	13300	0	0	0	2.34		89	54.6	0.0336	0	0	1	13300	13300	0	0	0	0.755
	88.8	54.7	0.0939	0	13500	13500	0	0	0.533		88.9	54.6	0.0149	0	0	1	13300	13300	0	0	0	0.481		89	54.6	0.0397	0	0	1	13300	13300	0	0	0	0.645
	88.8	54.7	0.0939	0	13500	13500	0	0	1.39		88.9	54.6	0.0138	0	0	1	13400	13400	0	0	0	0.606		88.9	54.6	0.0401	0	0	1	13300	13300	0	0	0	0.608
	88.9	54.6	0.0939	0	13400	13400	0.1	0	0		88.9	54.6	0.0152	0	0	1	13400	13400	0	0	0	1.79		89	54.6	0.0444	0	0	1	13300	13300	0	0	0	0.3
								Mean	1.36												Mean	1.13												Mean	0.5906
wt-12.czi	88.8517	54.5586	0.0919183	0	13356.9	13356.9	0	0	0.0427238		88.9	54.6	0.0161	0	0	1	13400	13400	0	0	0	0.537		88.9	54.6	0.0223	0	0	1	13300	13300	0	0	0	0.402
	88.8574	54.5635	0.0915791	0	13362.9	13362.9	0	0	2.19126		88.9	54.6	0.0168	0	0	1	13400	13400	0	0	0	0.218		88.9	54.6	0.0225	0	0	1	13300	13300	0	0	0	0.398
	88.8452	54.5622	0.0923817	0	13357.8	13357.8	0	0	0.135979		88.9	54.6	0.017	0	0	1	13400	13400	0	0	0	0.299		88.9	54.6	0.0269	0	0	1	13300	13300	0	0	0	0.103
	88.8481	54.571	0.0922716	0	13367.8	13368	0	0	1.8119		88.9	54.6	0.0151	0	0	1	13400	13400	0	0	0	0.469		88.9	54.6	0.0265	0	0	1	13300	13300	0	0	0	0.105
	88.854	54.5742	0.0919107	0	13390.9	13391.9	0	0	4.36563		88.9	54.6	0.0154	0	0	1	13300	13300	0	0	0	0.406		88.9	54.6	0.0321	0	0	1	13300	13300	0	0	0	0.833
	88.8466	54.6787	0.0933771	0	13467.1	13467.1	0	0	0.699573		88.9	54.6	0.0162	0	0	1	13300	13300	0	0	0	0.658		88.9	54.6	0.0317	0	0	1	13300	13300	0	0	0	0.192
	88.8548	54.6849	0.0928911	0	13465.6	13465.7	0	0	1.31684		88.9	54.6	0.0183	0	0	1	13300	13300	0	0	0	0.266		88.9	54.6	0.0262	0	0	1	13300	13300	0	0	0	1.3
	88.8538	54.6926	0.0930289	0	13457.7	13457.9	0	0	1.85964		88.9	54.6	0.0171	0	0	1	13300	13300	0	0	0	0.488		88.9	54.6	0.0263	0	0	1	13300	13300	0	0	0	1.3
	88.8371	54.6884	0.0940995	0	13460.9	13460.9	0	0	0.612835		88.9	54.6	0.0168	0	0	1	13400	13400	0	0	0	3.12		88.9	54.6	0.0316	0	0	1	13300	13300	0	0	0	1.35
	88.8405	54.6956	0.0939417	0	13455.7	13455.8	0	0	0.708361		88.9	54.6	0.019	0	0	1	13400	13400	0	0	0	0.68		88.9	54.6	0.0352	0	0	1	13300	13300	0	0	0	1.09
									1.37447												Mean	0.7141												Mean	0.7073
wt-15.czi	88.8506	54.5569	0.0900237	0	13357.4	13357.4	0	0	2.37706		88.9	54.6	0.0144	0	0	1	13400	13400	0	0	0	0.512		88.9	54.6	0.0207	0	0	1	13300	13300	0	0	0	0.0842
	88.8556	54.5608	0.0897219	0	13358.4	13358.5	0	0	2.42296		88.9	54.6	0.0144	0	0	1	13400	13400	0	0	0	0.502		88.9	54.6	0.0219	0	0	1	13300	13300	0	0	0	0.0944
	88.8447	54.5591	0.0904333	0	13357.9	13357.9	0	0	0.160874		88.9	54.6	0.0125	0	0	1	13400	13400	0	0	0	0.87		88.9	54.6	0.023	0	0	1	13300	13300	0	0	0	0.184
	88.8469	54.5695	0.0903832	0	13362.8	13362.9	0	0	1.42078		88.9	54.6	0.0141	0	0	1	13400	13400	0	0	0	0.399		88.9	54.6	0.0256	0	0	1	13300	13300	0	0	0	0.15
	88.8578	54.5677	0.0896386	0	13370.9	13371.1	0	0	1.72308		88.9	54.6	0.0155	0	0	1	13400	13400	0	0	0	0.209		88.9	54.6	0.0302	0	0	1	13300	13300	0	0	0	0.851
	88.8521	54.694	0.0911986	0	13451.7	13451.8	0	0	1.30872		88.9	54.6	0.0158	0	0	1	13300	13300	0	0	0	2.1		88.9	54.6	0.0309	0	0	1	13300	13300	0	0	0	0.978
	88.8428	54.6797	0.0916883	0	13467	13467	0	0	1.56379		88.9	54.6	0.014	0	0	1	13300	13300	0	0	0	1.25		88.9	54.6	0.0257	0	0	1	13400	13400	0	0	0	1.92
	88.8538	54.6903	0.0910504	0	13456.2	13456.3	0	0	1.52109		88.9	54.6	0.0154	0	0	1	13300	13300	0	0	0	0.629		88.9	54.6	0.0229	0	0	1	13300	13300	0	0	0	1.24
	88.8366	54.6877	0.0921768	0	13462.4	13462.4	0	0	1.41877		88.9	54.6	0.0141	0	0	1	13400	13400	0	0	0	1.45		88.9	54.7	0.0271	0	0	1	13300	13300	0	0	0	0.184
	88.8391	54.6956	0.0920826	0	13457.5	13457.5	0	0	1.54041		88.9	54.6	0.016	0	0	1	13400	13400	0	0	0	1.31		88.9	54.6	0.0321	0	0	1	13300	13300	0	0	0	2.01
									1.54575												Mean	0.9231												Mean	0.77
3dpf
wt-09.czi	42.2	25.8	0.0939	0	13500	13500	0	0	0.432		42.2	25.9	0.0211	0	0	1	13400	13400	0	0	0	1.12		42.3	25.9	0.0415	0	0	1	13400	13400	0	0	0	0.522
	42.2	25.8	0.0939	0	13500	13500	0	0	0.442		42.2	25.9	0.0253	0	0	1	13400	13400	0	0	0	0.331		42.3	25.9	0.0418	0	0	1	13400	13400	0	0	0	1.323
	42.2	25.9	0.0939	0	13500	13500	0	0	0.365		42.2	25.9	0.0216	0	0	1	13400	13400	0	0	0	1.06		42.3	25.9	0.0469	0	0	1	13400	13400	0	0	0	1.33
	42.2	25.9	0.0939	0	13600	13600	0	0	2.75		42.2	25.9	0.0303	0	0	1	13400	13400	0	0	0	1.53		42.3	25.9	0.0505	0	0	1	13400	13400	0	0	0	0.834
	42.2	25.9	0.0939	0	13500	13500	0	0	0.771		42.2	25.9	0.0359	0	0	1	13400	13400	0	0	0	1.38		42.3	25.9	0.0465	0	0	1	13400	13400	0	0	0	0.109
	42.2	25.9	0.0939	0	13600	13600	0	0	2.81		42.2	25.9	0.0338	0	0	1	13400	13400	0	0	0	0.92		42.3	25.9	0.0511	0	0	1	13400	13400	0	0	0	0.323
	42.2	26	0.0939	0	13400	13400	0	0	2.15		42.2	25.9	0.0402	0	0	1	13400	13400	0	0	0	1		42.3	25.9	0.0512	0	0	1	13400	13400	0	0	0	0.121
	42.2	26	0.0939	0	13400	13400	0	0	1.86		42.2	26	0.0295	0	0	1	13400	13400	0	0	0	0.62		42.3	25.9	0.0564	0	0	1	13400	13400	0	0	0	0.389
	42.2	26	0.0939	0	13400	13400	0	0	1.54		42.2	26	0.0376	0	0	1	13400	13400	0	0	0	0.441		42.3	25.9	0.0583	0	0	1	13400	13400	0	0	0	0.142
	42.2	26	0.0939	0	13400	13400	0	0	0.773		42.2	26	0.0367	0	0	1	13400	13400	0	0	0	0.618		42.3	25.9	0.0551	0	0	1	13400	13400	0	0	0	0.127
								Mean	1.3893												Mean	0.902													0.522
wt-12.czi	42.1932	25.8435	0.0882118	0	13549.3	13549.3	0	0	1.54366		42.2	25.9	0.0179	0	0	1	13400	13400	0	0	0	0.192		42.3	25.9	0.0413	0	0	1	13400	13400	0	0	0	0.25
	42.1973	25.8412	0.0873128	0	13545.5	13545.5	0	0	0.804008		42.2	25.9	0.0167	0	0	1	13400	13400	0	0	0	0.0509		42.3	25.9	0.0439	0	0	1	13400	13400	0	0	0	0.347
	42.2041	25.8429	0.0860062	0	13540.1	13540.1	0	0	0.928733		42.2	25.9	0.026	0	0	1	13400	13400	0	0	0	0.591		42.3	25.9	0.0457	0	0	0	13400	13400	0	0	0	1.64
	42.2037	25.8539	0.0864596	0	13543.3	13543.4	0	0	1.50623		42.2	25.9	0.0338	0	0	1	13400	13400	0	0	0	1.67		42.3	25.9	0.051	0	0	1	13400	13400	0	0	0	0.973
	42.1894	25.8545	0.089336	0	13551.4	13551.5	0	0	0.591887		42.2	25.9	0.0359	0	0	1	13400	13400	0	0	0	2.16		42.3	25.9	0.0403	0	0	1	13400	13400	0	0	0	0.135
	42.1965	25.8621	0.0881614	0	13550.7	13551	0	0	2.28389		42.2	26	0.027	0	0	1	13400	13400	0	0	0	0.339		42.3	25.9	0.0413	0	0	1	13400	13400	0	0	0	0.129
	42.1902	25.9855	0.0935212	0	13421	13421.2	0	0	1.92465		42.2	25.9	0.0357	0	0	1	13400	13400	0	0	0	1.43		42.3	25.9	0.0443	0	0	1	13400	13400	0	0	0	0.159
	42.1998	25.9914	0.0918041	0	13392.2	13392.5	0	0	1.98423		42.2	25.9	0.0391	0	0	1	13400	13400	0	0	0	0.421		42.3	25.9	0.0499	0	0	1	13400	13400	0	0	0	0.0806
	42.1893	25.991	0.0938866	0	13412	13412.1	0	0	1.27944		42.2	26	0.035	0	0	1	13400	13400	0	0	0	1.8		42.3	25.9	0.0515	0	0	1	13400	13400	0	0	0	0.0747
	42.1939	26.001	0.0933039	0	13408.8	13408.8	0	0	0.829845		42.2	26	0.0371	0	0	1	13400	13400	0	0	0	0.48		42.3	25.9	0.0564	0	0	1	13400	13400	0	0	0	0.116
								Mean	1.36766												mean	0.913													0.39043
wt-18.czi	42.2001	25.8367	0.0813622	0	13537.7	13537.8	0	0	1.26168		42.2	25.9	0.0216	0	0	1	13400	13400	0	0	0	0.949		42.3	25.9	0.0319	0	0	1	13400	13400	0	0	0	0.772
	42.1942	25.8411	0.082032	0	13544.1	13544.2	0	0	1.01863		42.2	25.9	0.0215	0	0	1	13400	13400	0	0	0	0.854		42.3	25.9	0.0362	0	0	1	13400	13400	0	0	0	0.3
	42.1919	25.8471	0.0823631	0	13552.4	13552.5	0	0	0.92535		42.2	25.9	0.0219	0	0	1	13400	13400	0	0	0	1.92		42.3	25.9	0.0292	0	0	1	13400	13400	0	0	0	0.78
	42.2041	25.8379	0.0809916	0	13534.1	13534.2	0	0	1.73806		42.2	25.9	0.0238	0	0	1	13400	13400	0	0	0	0.614		42.3	25.9	0.0361	0	0	1	13400	13400	0	0	0	1.31
	42.2056	25.8459	0.0809719	0	13537.1	13537.2	0	0	1.06748		42.2	25.9	0.0296	0	0	1	13400	13400	0	0	0	0.37		42.3	25.9	0.0415	0	0	1	13400	13400	0	0	0	0.545
	42.1954	25.8542	0.0821276	0	13544.3	13544.7	0	0	2.69988		42.2	25.9	0.0302	0	0	1	13400	13400	0	0	0	0.731		42.3	25.9	0.0336	0	0	1	13400	13400	0	0	0	0.161
	42.2029	26.0005	0.0838025	0	13395.2	13395.2	0	0	1.17994		42.2	26	0.0312	0	0	1	13400	13400	0	0	0	0.253		42.3	25.9	0.0328	0	0	1	13400	13400	0	0	0	0.157
	42.1972	25.9946	0.0842765	0	13397	13397	0	0	0.209754		42.2	26	0.0321	0	0	1	13400	13400	0	0	0	0.183		42.3	26	0.037	0	0	1	13400	13400	0	0	0	0.255
	42.1917	26.001	0.0849345	0	13414.1	13414.2	0	0	1.24097		42.2	26	0.0394	0	0	1	13400	13400	0	0	0	0.3		42.3	25.9	0.0445	0	0	1	13400	13400	0	0	0	0.0981
	42.1979	26.0026	0.0843444	0	13396.4	13442.4	0	null	null		42.2	26	0.0398	0	0	1	13400	13400	0	0	0	0.32		42.3	26	0.0412	0	0	1	13400	13400	0	0	0	0.132
								Mean	1.26019												mean	0.6494													0.45101
4dpf
wt-03.czi	43	21.3	0.0939	0	13400	13400	0	0	3.8		43	21.4	0.0451	0	0	1	13300	13300	0	0	0	1.78		43.1	21.4	0.071	0	0	1	13400	13400	0	0	0	0.331
	43	21.3	0.0939	0	13400	13400	0	0	3.2		43	21.4	0.0418	0	0	1	13300	13300	0	0	0	0.61		43.1	21.4	0.0706	0	0	1	13400	13400	0	0	0	0.769
	43	21.3	0.0939	0	13400	13400	0	0	2.95		43	21.4	0.0437	0	0	1	13300	13300	0	0	0	1.62		43.1	21.4	0.0699	0	0	1	13300	13300	0	0	0	0.199
	43	21.3	0.0939	0	13400	13400	0	0	0.424		43	21.4	0.0506	0	0	1	13300	13300	0	0	0	0.475		43.1	21.5	0.0679	0	0	1	13400	13400	0	0	0	0.512
	43	21.3	0.0939	0	13400	13400	0	0	1.3		43	21.4	0.0578	0	0	1	13300	13300	0	0	0	0.265		43.1	21.4	0.0696	0	0	1	13300	13300	0	0	0	0.364
	43	21.5	0.0939	0	13400	13400	0	0	0.268		43	21.5	0.052	0	0	1	13400	13400	0	0	0	0.182		43.1	21.4	0.0788	0	0	1	13400	13400	0	0	0	0.802
	43	21.5	0.0939	0	13400	13400	0	0	0.51		43	21.5	0.0523	0	0	1	13400	13400	0	0	0	0.224		43.1	21.4	0.083	0	0	1	13400	13400	0	0	0	0.232
	43	21.5	0.0939	0	13400	13400	0	0	1.07		43	21.5	0.0547	0	0	1	13400	13400	0	0	0	0.466		43.1	21.4	0.079	0	0	1	13400	13400	0	0	0	0.426
	43	21.5	0.0939	0	13400	13400	0	0	0.428		43	21.5	0.0597	0	0	1	13400	13400	0	0	0	0.439		43.1	21.4	0.0847	0	0	1	13400	13400	0	0	0	0.321
	43	21.5	0.0939	0	13400	13400	0	0	0.442		43	21.5	0.0571	0	0	1	13400	13400	0	0	0	0.227		43.1	21.5	0.0802	0	0	1	13400	13400	0	0	0	0.277
								Mean	1.44												Mean	0.629												Mean	0.423
wt-12.czi	42.9417	21.385	0.133197	0	13471.4	13476.6	0.1	null	0		43	21.4	0.0401	0	0	1	13300	13300	0	0	0	1.48		43.1	21.4	0.0665	0	0	1	13400	13400	0	0	0	0.176
	42.9349	21.3917	0.132888	0	13481.3	13481.4	0	0	1.88743		43	21.4	0.0411	0	0	1	13300	13300	0	0	0	0.549		43.1	21.4	0.0654	0	0	1	13400	13400	0	0	0	0.287
	42.9403	21.4006	0.133785	0	13497.9	13498.4	0	0	3.85041		43	21.4	0.0559	0	0	1	13300	13300	0	0	0	0.87		43.1	21.4	0.071	0	0	1	13400	13400	0	0	0	0.781
	42.9488	21.402	0.13462	0	13560.4	13561.8	0	0	6.97835		43	21.4	0.0493	0	0	1	13300	13300	0	0	0	0.684		43.1	21.5	0.0647	0	0	1	13400	13400	0	0	0	0.37
	42.9429	21.4665	0.137008	0	13403.9	13403.9	0	0	1.90199		43	21.4	0.0619	0	0	1	13300	13300	0	0	0	0.626		43.1	21.4	0.0682	0	0	1	13400	13400	0	0	0	0.486
	42.9438	21.475	0.137482	0	13389.1	13389.2	0	0	1.21161		43	21.5	0.0535	0	0	1	13300	13300	0	0	0	0.508		43.1	21.4	0.0715	0	0	1	13400	13400	0	0	0	1.18
	42.9483	21.4611	0.137259	0	13407.1	13407.1	0	0	1.55345		43	21.5	0.0562	0	0	1	13400	13400	0	0	0	0.254		43.1	21.4	0.0749	0	0	1	13400	13400	0	0	0	0.505
	42.958	21.4714	0.138604	0	13396.4	13396.5	0	0	1.81167		43	21.5	0.0485	0	0	1	13400	13400	0	0	0	0.217		43.1	21.4	0.0787	0	0	1	13400	13400	0	0	0	0.631
	42.948	21.4822	0.138187	0	13386.2	13386.2	0	0	0.496605		43	21.5	0.0506	0	0	1	13400	13400	0	0	0	0.573		43.1	21.4	0.0772	0	0	1	13400	13400	0	0	0	0.747
	42.9436	21.3885	0.133531	0	13475.7	13481	0.1	null	0		43	21.5	0.0572	0	0	1	13400	13400	0	0	0	0.582		43.1	21.5	0.0789	0	0	1	13400	13400	0	0	0	0.0967
								Mean	1.96915												Mean	0.6343												Mean	0.526
wt-15.czi
	42.9402	21.3847	0.131775	0	13470.1	13470.2	0	0	3.21561		43	21.4	0.0466	0	0	1	13400	13400	0	0	0	0.213		43.1	21.4	0.0659	0	0	1	13400	13400	0	0	0	0.3
	42.9357	21.388	0.13152	0	13477.3	13477.4	0	0	3.58615		43	21.4	0.048	0	0	1	13400	13400	0	0	0	1.9		43.1	21.4	0.065	0	0	1	13400	13400	0	0	0	0.145
	42.9402	21.4002	0.132485	0	13489.9	13490.2	0	0	3.3185		43	21.4	0.0461	0	0	1	13400	13400	0	0	0	1.23		43	21.5	0.0604	0	0	1	13400	13400	0	0	0	0.528
	42.938	21.3989	0.132223	0	13487.8	13487.9	0	0	3.40228		43	21.4	0.0448	0	0	1	13300	13300	0	0	0	0.978		43	21.5	0.0617	0	0	1	13400	13400	0	0	0	0.902
	42.9516	21.3968	0.133362	0	13501.9	13502.8	0	0	3.50594		43	21.4	0.0565	0	0	1	13300	13300	0	0	0	0.237		43	21.5	0.0705	0	0	1	13400	13400	0	0	0	0.871
	42.9446	21.4645	0.135807	0	13405.1	13405.1	0	0	1.29137		43	21.4	0.0569	0	0	1	13300	13300	0	0	0	0.363		43	21.5	0.0611	0	0	1	13400	13400	0	0	0	0.333
	42.9447	21.4794	0.136489	0	13386.3	13386.4	0	0	0.548653		43	21.3	0.0144	0	0	1	13300	13300	0	0	0	0.306		43	21.5	0.0703	0	0	0	13400	13400	0	0	0	0.551
	42.9568	21.4652	0.136947	0	13402.9	13402.9	0	0	0.573055		43	21.5	0.049	0	0	1	13300	13300	0	0	0	0.427		43.1	21.4	0.0755	0	0	1	13400	13400	0	0	0	0.678
	42.9561	21.477	0.137424	0	13386.3	13386.3	0	0	1.04107		43	21.5	0.0517	0	0	1	13300	13300	0	0	0	1.12		43	21.5	0.0752	0	0	1	13400	13400	0	0	0	0.113
	42.9511	21.4889	0.1375	0	13387.3	13387.3	0	0	1.15514		43	21.5	0.0495	0	0	1	13400	13400	0	0	0	0.662		43	21.5	0.0756	0	0	1	13400	13400	0	0	0	0.346
								Mean	2.16378												Mean	0.743												Mean	0.477
