# Supplementary material for: Hemodynamics regulate spatiotemporal artery muscularization in the developing circle of Willis
Source: eLife. 2024 Jul 10;13:RP94094. doi: 10.7554/eLife.94094 (PMC11236418; doi:10.7554/eLife.94094)
Supplement: Figure 4—source data 1. [file elife-94094-fig4-data1.xlsx]

## Sheet: Figure4CD
Pericyte Length/Width Ratio					PDGFRB protein (A.U.)			ACTA2 protein (A.U.)			TAGLN protein (A.U.)
Pulstile		Laminar			Pulsatile	Laminar		Pulsatile	Laminar		Pulsatile	Laminar
0 hr	24 hr	0 hr	24 hr		30.1207	52.6797		197.432	38.0317		532.053	541.074
1.83687	4.26148	2.2	3		55.3257	51.7997		201.526	34.4347		516.63	430.604
2.30558	7.70246	1.9	3		50.8057	63.1847		231.379	224.266		482.071	421.543
2.67619	3.9694	3.7	2.5		44.4377	52.3187		189.127	110.371		480.113	412.221
1.96928	3.14179	1.6	3.2		42.8857	29.5477		120.692	329.296		478.945	411.12
2.00118	5.30276	1.3	1.5		42.8977	40.2417		260.317	182.295		462.683	409.921
1.46764	10.235	2.1	2.3		67.9767	44.4717		219.754	303.363		460.399	407.927
1.87638	4.69432	2.7	2		53.2117	34.6347		186.399	217.988		454.993	399.98
1.91996	7.09655	2.3	1.5		79.5307	53.4087		163.109	318.203		452.597	393.516
1.5432	4.07028	3.7	1.2		75.8567	38.1727		227.559	247.174		450.714	391.575
2.04704	2.16277	1.4	1.5		55.3617	36.6717		168.885	230.461		442.977	388.783
2.0555	4.52119	1.2	3.5		33.0507	35.5597		118.683	200.07		440.886	382.35
1.35855	5.49576	2.2	1.7		46.6687	32.1367		186.007	276.3		439.245	381.191
1.11714	7.01363	3	2		52.7607	52.2717		225.127	168.656		434.166	380.286
3.27217	3.85755	1.7	1.3		53.9727	33.2057		146.807	262.581		434.14	375.244
1.40625	3.12868	1.2	2.6		63.4067	49.7197		217.157	203.653		425.288	371.651
1.73838	8.85336	1.8	3.8		39.2347	48.1567		229.817	156.409		422.722	370.833
1.96677	6.32375	1.6	2		32.3697	41.1957		254.462	212.628		418.909	364.165
2.08378	5.75971	2.2	2.4		52.8017	57.7517		119.445	173.475		417.107	362.74
3.66095	6.79142	3.2	3.1		60.5317	44.4937		128.766	180.004		413.34	362.349
2.38031	7.47876	2.5	4.2		50.4597	21.2457		193.686	244.008		408.686	359.337
2.31922	7.47453	1.6	1.7		39.1217	45.0017		153.228	317.127		406.344	356.449
5.0226	4.34672	3	1.8		52.6947	54.9417		176.285	250.86		403.438	350.707
4.49146	12.5661	1.3	1.6		41.8077	45.1417		109.757	229.561		400.748	343.532
2.777	8.84069	1	2.5		40.7217	39.1727		198.639	234.501		399.42	340.08
1.78558	3.65337	1.2	2.6		59.7447	41.5367		243.714	242.665		394.79	339.447
1.65099	4.70172	1.5	1.2		58.2147	34.1567		216.583	174.844		392.175	337.929
3.48205	13.0749	1.4	4.1		52.7267	39.4367		222.511	204.273		392.129	336.114
1.71387	3.68821	2.4	2.3		37.6567	32.2397		189.39	200.676		388.548	335.261
1.97041	6.41792	2.4	2.6		49.4427	32.1897		165.659	208.187		387.566	333.915
3.12785	13.7561	2	2.4		45.0767	39.2817		215.776	175.371		386.852	333.72
2.46782	8.72146	1.9	1.1		47.5897	49.4627		165.066	258.251		382.826	333.209
1.65819	5.35627	2.1	2.3		57.3307	29.4597		176.116	218.328		380.865	332.517
1.52302	4.8268	1.4	1.9		46.0207	46.0777		187.245	180.331		379.766	332.218
2.58683	6.11345	1.4	5.7		49.8357	29.4677		183.4	229.388		379.152	332.049
2.31844	9.51017	2.1	1.2		35.4677	45.1067		172.49	172.413		378.002	330.455
2.76133	11.523	2.5	2.2		38.6367	40.1777		147.287	215.927		377.955	326.574
1.4651	6.83138	2.1	1.6		38.8537	35.7607		158.028	181.933		377.755	325.701
4.06127	7.33124	1.2	2.3		55.4997	50.2767		218.541	189.05		377.165	325.405
2.9598	6.31946	3.1	2		52.7727	46.4907		151.237	130.093		372.209	324.484
1.32138	3.71001	1.5	1.9		51.8007	36.1337		223.58	199.705		372.019	324.302
1.46818	6.68873	1.7	2.2		54.2067	39.1347		255.282	130.178		370.218	322.733
3.23573	7.56769	1.6	1.6		58.4697	49.0747		322.473	90.0387		369.923	322.036
1.66473	5.78487	1.3	1		54.6707	28.6257		219.656	127.446		368.648	321.536
1.34081	15.4065	1.5	3.6		52.8627	27.1927		194.899	225.848		367.983	319.962
2.65379	11.2791	1.4	1.7		50.7327	29.9327		186.286	169.845		367.099	319.29
1.29338	4.27633	1.5	2.5		53.5157	38.2647		239.037	178.603		365.771	318.472
1.76619	8.95438	3	2.5		42.7947	21.2687		138.459	99.1187		364.159	316.916
1.851	5.14655	1.6	1.7		52.7547	35.1857		235.806	127.461		362.449	316.541
1.92537	6.5607	1.6	1.7		54.2117	36.1927		324.977	129.595		361.197	312.893
1.30561	3.69141	2	1.6		52.7567	31.0767		233.963	98.2757		360.208	308.417
1.36926	4.96359	2.1	1.9		52.6917	30.4737		164.735	155.416		359.964	308.334
2.27006	6.35136	3.1	5.5		54.5527	44.7247		231.723	172.079		358.582	307.426
2.00659	11.3877	1.2	1.5		55.8037	43.0887		175.48	192.964		353.45	305.412
2.30072	10.3392	1.6	1.9		48.1467	36.7687		210.513	278.19		353.263	303.935
1.46015	2.01803	1.6	2.7		33.8497	37.5037		204.984	237.595		352.98	300.718
1.20772	3.38994	2.2	1.9		46.2387	39.3237		223.348	134.41		352.965	299.485
1.28098	10.0484	1.9	2.2		50.5457	32.7037		253.645	107.437		351.196	298.911
2.27717	9.13695	2.1	1.4		60.0067	31.5707		245.731	148.051		349.901	297.467
1.30063	7.8401	1.8	4.6		54.1097	33.7187		179.237	177.89		347.028	292.398
2.59141	6.45323	2	1.9		58.1237	39.3717		120.478	179.614		347.024	291.39
1.58885	6.93913	2.8	1.6		62.7237	57.1487		224.174	281.836		346.777	290.363
1.40501	7.36556	1.4	3.2		42.5927	48.2167		297.975	227.899		346.596	289.98
1.88344	9.18202	1.6	2.2		61.5917	52.3847		321.619	205.956		344.727	289.83
					87.3607	37.3927		228.853	238.329		344.265	288.549
					51.7757	27.3737		298.129	190.856		343.448	286.691
					51.4407	34.7987		227.008	140.429		343.35	282.888
					49.0067	37.0667		265.493	180.454		343.332	281.415
					45.6757	34.2467		266.275	211.402		342.444	278.957
					45.7097	38.6597		225.535	108.55		342.309	275.803
					49.1737	39.7247		232.537	165.854		339.557	274.922
					60.1617	43.0217		223.511	217.075		338.823	274.054
					49.6757	32.7217		319.701	199.685		337.101	273.92
					65.5467	43.3227		209.725	173.73		336.525	270.951
					55.0837	41.4647		316.933	187.379		335.601	270.41
					37.8287	44.7947		180.245	179.059		334.97	269.382
					76.4207	42.3437		186.606	172.732		333.462	265.958
					46.1177	46.0637		283.624	262.041		332.005	263.53
					46.0767	51.4597		317.843	206.829		331.115	261.754
					59.0137	58.1817		284.711	139.799		331.081	261.555
					51.7397	41.8247		212.128	201.441		331.023	260.975
					56.8557	41.7457		252.456	179.658		323.342	260.933
					58.1197	35.7717		221.523	136.251		320.919	260.508
					63.4177	38.9647		250.442	151.941		320.548	260.312
					66.4827	34.6837		221.63	181.748		320.159	258.523
					33.8557	31.7447		201.633	125.202		319.579	256.746
					61.1157	30.2247		295.279	125.225		318.448	255.812
					67.3447	24.3307		284.027	123.587		315.332	255.506
					63.9387	31.1717		173.982	139.051		313.724	254.636
					66.7517	34.7387		236.236	133.076		313.218	253.92
					59.0907	37.4007		250.633	180.568		311.242	252.618
					45.2547	34.4087		255.89	145.619		310.167	250.942
					50.3497	34.3217		271.252	107.547		308.241	250.574
					60.7447	23.7307		297.586	196.238		307.143	248.444
					52.3097	40.1657		224.696	113.184		306.715	245.835
					42.3127	42.0297		275.274	125.955		305.604	244.729
					27.2057	39.8957		237.026	140.154		302.082	244.144
					54.6797	38.6087		174.735	168.555		301.535	243.332
					52.5267	38.2077		216.773	128.833		299.871	242.125
					46.3137	31.0937		244.01	109.138		298.895	238.682
					55.1377	41.5217		258.091	147.857		295.567	237.491
					59.5547	33.3077		322.492	129.215		295.311	237.311
					32.5287	40.6757		236.683	135.531		294.892	236.87
					57.6037	28.7767		188.549	115.367		294.694	233.833
					42.5387	34.7297		321.874	99.4307		294.093	233.552
					46.4277	52.6147		131.594	123.579		292.672	233.006
					35.3167	35.6987		211.258	175.934		292.428	232.625
					29.3307	41.5777		184.654	175.223		290.832	228.937
					37.6197	45.6267		126.171	120.579		288.713	228.167
					32.2707	37.4377		219.764	128.978		286.639	228.125
					40.9157	57.5517		308.048	165.313		285.444	227.179
					46.8857	52.7787		226.856	142.604		283.13	226.265
					48.4437	54.3477		283.999	155.958		282.216	225.721
					51.5117	39.0837		270.42	162.038		281.554	223.606
					58.1677	75.1237		229.433	178.046		281.139	223.557
					57.0387	54.5317		323.375	178.498		280.702	223.216
					59.2017	48.3597		118.902	143.812		279.39	220.54
					61.0997	35.7967		272.005	178.917		276.416	218.771
					54.6057	64.9247		358.114	148.644		271.628	218.389
					59.6567	35.4427		226.698	156.521		270.508	215.219
					52.1067	41.6447		252.63	180.848		268.259	211.684
					43.2667	28.6717		143.061	102.193		267.421	211.497
					46.8817			230.253	139.704		267.315	209.608
					50.5997			226.185	100.559		266.325	208.369
					46.2837			237.198	130.946		263.801	204.963
					47.6277			291.045	144.189		258.35	202.212
					55.1227			235.813	163.497		256.038	201.829
					38.7607			173.958	179.271		254.112	200.933
					50.7247			304.731	98.7707		253.578	200.744
					46.9047			252.827	163.798		253.175	197.007
					49.9967			172.179	145.543		248.968	195.585
					64.7897			317.421	171.834		246.509	194.106
					61.2917			253.543	101.901		243.084	192.462
					74.4817			151.652	148.825		240.916	188.167
					64.1217			173.282	117.161		234.713	185.612
					62.2727			142.149	79.1897		234.232	185.168
					48.4487			171.084	102.198		233.856	183.916
					61.0707			157.625	153.755		233.044	183.754
					49.3767			154.486	112.108		226.065	178.179
					56.4257			171.542	163.939		223.945	175.778
					58.4867			154.748	148.2		222.219	171.56
					52.6247			181.805	123.765		216.789	166.563
					36.7297			188.354	136.653		210.736	152.6
					35.6657			120.38	147.577		207.792	149.223
					62.8837			132.987	127.11		194.448	145.123
					47.4637			148.632	151.477		193.54	141.755
					61.1367			130.021	179.009		190.441	131.65
					46.0127			147.498	110.286		189.589	124.117
					32.6007			183.379	104.062		164.274	120.815
					25.1717			134.009	58.5937		163.108	105.144
					32.4907			84.3427	154.525
					38.2547			141.182	118.189
					56.0247			157.305	142.956
								126.437	148.384
								100.982	123.087
								86.9417	112.417
								210.512	127.17
								250.536	154.496
								196.798	139.397
								132.1	127.008
								145.194	130.43
								94.3097	163.293
								100.865	122.589
								104.962	166.911
								139.718	158.852
								100.409
								115.307
								129.818
								106.376
								147.467
								127.447
								137.701
								212.436
								164.684
								233.473
								155.073
								252.686
								106.447
								147.812
								135.547
								156.757
								174.558
								157.495
								251.029
								76.1587
								153.755
								145.198
								179.227
								105.618
								142.12
								156.292
								156.505
								168.616
								115.208
								234.858
								204.305
								155.681
								189.613
								141.188
								146.786
								98.7377
								113.474
								151.329
								165.743
								142.377
								153.466
								148.634
								185.694
								230.614
								166.533
								176.809
								205.692
								141.706
								171.586
								153.661
								198.642
								100.467
								126.227
								171.94
								213.481
								119.573
								122.057

## Sheet: Figure4HI
		right cadi number	right cadi length	right cadi number/length	right cadi number/length*100	left cadi number	left cadi length	left cadi number/length	right cadi number/length*100	cadi avg	bca number	bca length	bca number/length	bca number/length*100	right pcs number	right pcs length	right pcs number/length	right pcs number/length*100	left pcs number	left pcs length	left pcs number/length	left pcs number/length*100	pcs avg
3dpf uninjected	wt-09ref	6	159	0.0377358	3.77358	9	152	0.0592105	5.92105	4.84732	3	166	0.0180723	1.80723	1	155	0.00645161	0.645161	1	135	0.00740741	0.740741	0.692951
	wt-12ref	5	135	0.037037	3.7037	5	145	0.0344828	3.44828	3.57599	2	158	0.0126582	1.26582	1	143	0.00699301	0.699301	2	124	0.016129	1.6129	1.1561
	wt-15ref	6	130	0.0461538	4.61538	6	160	0.0375	3.75	4.18269	2	159	0.0125786	1.25786	0		0	0	0		0	0	0
	wt-18ref	9	152	0.0592105	5.92105	7	143	0.048951	4.8951	5.40808	3	159	0.0188679	1.88679	2	122	0.0163934	1.63934	1	124	0.00806452	0.806452	1.2229
	wt-21ref	7	150	0.0466667	4.66667	2	145	0.0137931	1.37931	3.02299	0		0	0	0		0	0	0		0	0	0
	wt-24ref	5	153	0.0326797	3.26797	6	142	0.0422535	4.22535	3.74666	3	162	0.0185185	1.85185	2	139	0.0143885	1.43885	1	125	0.008	0.8	1.11942
3dpf tnnt2amo	motnnt2amo035ng-03	0		0	0	0		0	0	0	0		0	0	0		0	0	0		0	0	0
	motnnt2amo035ng-06	0		0	0	0		0	0	0	0		0	0	0		0	0	0		0	0	0
	motnnt2amo035ng-09	0		0	0	0		0	0	0	0		0	0	0		0	0	0		0	0	0
	motnnt2amo035ng-12	0		0	0	0		0	0	0	0		0	0	0		0	0	0		0	0	0
	motnnt2amo035ng-15	0		0	0	0		0	0	0	0		0	0	0		0	0	0		0	0	0
	motnnt2amo035ng-18	0		0	0	0		0	0	0	0		0	0	0		0	0	0		0	0	0
4dpf uninjected	wt-03ref	9	166	0.0542169	5.42169	9	164	0.054878	5.4878	5.45475	5	194	0.0257732	2.57732	5	147	0.0340136	3.40136	2	132.4	0.0151057	1.51057	2.45597
	wt-12ref	8	207	0.0386473	3.86473	9	192	0.046875	4.6875	4.27612	5	212	0.0235849	2.35849	4	152	0.0263158	2.63158	4	136	0.0294118	2.94118	2.78638
	wt-15ref	9	159	0.0566038	5.66038	8	179	0.0446927	4.46927	5.06483	5	183	0.0273224	2.73224	3	158	0.0189873	1.89873	4	129	0.0310078	3.10078	2.49975
	wt-18ref	8	169	0.0473373	4.73373	6	187	0.0320856	3.20856	3.97114	5	203	0.0246305	2.46305	5	152	0.0328947	3.28947	4	131	0.0305344	3.05344	3.17145
	wt-24ref	6	171	0.0350877	3.50877	9	143	0.0629371	6.29371	4.90124	5	230	0.0217391	2.17391	5	151	0.0331126	3.31126	5	147	0.0340136	3.40136	3.35631
	wt-27ref	9	171	0.0526316	5.26316	7	158	0.0443038	4.43038	4.84677	6	225	0.0266667	2.66667	5	152	0.0328947	3.28947	1	149	0.00671141	0.671141	1.98031
4 dpf tnnt2amo	motnnt2amo035ng-03	0		0	0	0		0	0	0	0		0	0	0		0	0	0		0	0	0
	motnnt2amo035ng-06	0		0	0	0		0	0	0	0		0	0	0		0	0	0		0	0	0
	motnnt2amo035ng-09	0		0	0	0		0	0	0	0		0	0	0		0	0	0		0	0	0
	motnnt2amo035ng-12	0		0	0	0		0	0	0	0		0	0	0		0	0	0		0	0	0
	motnnt2amo035ng-15	0		0	0	0		0	0	0	0		0	0	0		0	0	0		0	0	0
	motnnt2amo035ng-18	0		0	0	0		0	0	0	0		0	0	0		0	0	0		0	0	0

## Sheet: Figure4JK&s1F
		right cadi number	right cadi length	right cadi number/length	right cadi number/length*100	left cadi number	left cadi length	left cadi number/length	left cadi number/length*100	cadi avg	bca number	bca length	bca number/length	bca number/length*100	right pcs number	right pcs length	right pcs number/length	right pcs number/length*100	left pcs number	left pcs length	left pcs number/length	left pcs number/length*100	pcs avg
3dpfexp1 dmso	wt-03ref	5	136	0.0367647	3.67647	6	128	0.046875	4.6875	4.18199	2	170.7	0.0117165	1.17165	0		0	0	1	137	0.00729927	0.729927	0.364964
	wt-12ref	7	167	0.0419162	4.19162	6	136	0.0441176	4.41176	4.30169	0		0	0	3	109	0.0275229	2.75229	2	120	0.0166667	1.66667	2.20948
	wt-15ref	6	153	0.0392157	3.92157	7	175	0.04	4	3.96078	0		0	0	0		0	0	0		0	0	0
3dpfexp2 dmso	wt-06ref	6	143	0.041958	4.1958	6	133	0.0451128	4.51128	4.35354	0		0	0	0		0	0	0		0	0	0
	wt-15ref	9	122	0.0737705	7.37705	8	149	0.0536913	5.36913	6.37309	3	163	0.0184049	1.84049	3	118	0.0254237	2.54237	0		0	0	1.27119
	wt-21ref	7	144	0.0486111	4.86111	6	148	0.0405405	4.05405	4.45758	4	184	0.0217391	2.17391	3	133	0.0225564	2.25564	1	114	0.00877193	0.877193	1.56642
	wt-24ref	9	153	0.0588235	5.88235	8	106	0.0754717	7.54717	6.71476	2	170	0.0117647	1.17647	3	136	0.0220588	2.20588	2	122	0.0163934	1.63934	1.92261
	wt-27ref	9	113	0.079646	7.9646	8	139	0.057554	5.7554	6.86	2	143	0.013986	1.3986	3	122	0.0245902	2.45902	2	100	0.02	2	2.22951
3dpfexp1 nifedipine	nifedipine25umfrom54hpf-03	1	144	0.00694444	0.694444	0		0	0	0.347222	0		0	0	0		0	0	0		0	0	0
	nifedipine25umfrom54hpf-06	4	128	0.03125	3.125	0		0	0	1.5625	0		0	0	0		0	0	0		0	0	0
	nifedipine25umfrom54hpf-09	0		0	0	0		0	0	0	0		0	0	0		0	0	0		0	0	0
3dpfexp2 nifedipine	nifedipine25umfrom54hpf-03	0		0	0	0		0	0	0	0		0	0	0		0	0	0		0	0	0
	nifedipine25umfrom54hpf-06	2	138	0.0144928	1.44928	2	121	0.0165289	1.65289	1.55108	0		0	0	0		0	0	0		0	0	0
	nifedipine25umfrom54hpf-09	0		0	0	0		0	0	0	0		0	0	0		0	0	0		0	0	0
	nifedipine25umfrom54hpf-12	0		0	0	0		0	0	0	0		0	0	0		0	0	0		0	0	0
	nifedipine25umfrom54hpf-15	1	120	0.00833333	0.833333	1	122	0.00819672	0.819672	0.826503	0		0	0	0		0	0	0		0	0	0
4dpfexp1 dmso	wt-09ref	9	185	0.0486486	4.86486	9	149	0.0604027	6.04027	5.45257	5	191	0.026178	2.6178	2	135	0.0148148	1.48148	5	124	0.0403226	4.03226	2.75687
	wt-12ref	7	171	0.0409357	4.09357	8	157	0.0509554	5.09554	4.59455	6	170	0.0352941	3.52941	2	129	0.0155039	1.55039	3	109	0.0275229	2.75229	2.15134
	wt-15ref	9	154	0.0584416	5.84416	9	169	0.0532544	5.32544	5.5848	4	188	0.0212766	2.12766	3	150	0.02	2	2	138	0.0144928	1.44928	1.72464
4dpfexp2 dmso	wt-03ref	9	173	0.0520231	5.20231	9	190	0.0473684	4.73684	4.96958	5	192	0.0260417	2.60417	4	121	0.0330579	3.30579	4	113	0.0353982	3.53982	3.4228
	wt-09ref	5	166	0.0301205	3.01205	6	151	0.0397351	3.97351	3.49278	3	207	0.0144928	1.44928	2	108	0.0185185	1.85185	4	108	0.037037	3.7037	2.77778
	wt-12ref	9	134	0.0671642	6.71642	10	149	0.0671141	6.71141	6.71391	4	168	0.0238095	2.38095	3	104	0.0288462	2.88462	4	91.6	0.0436681	4.36681	3.62571
	wt-18ref	7	138	0.0507246	5.07246	9	150	0.06	6	5.53623	5	186	0.0268817	2.68817	5	130	0.0384615	3.84615	5	125.7	0.0397772	3.97772	3.91194
	wt-21ref	9	144	0.0625	6.25	9	177	0.0508475	5.08475	5.66737	5	183	0.0273224	2.73224	5	131	0.0381679	3.81679	5	125	0.04	4	3.9084
	wt-24ref	12	163	0.0736196	7.36196	9	162	0.0555556	5.55556	6.45876	5	179	0.027933	2.7933	4	130	0.0307692	3.07692	4	105	0.0380952	3.80952	3.44322
4dpfexp1nifedipine	nifedipine25umfrom54hpf-03	6	122	0.0491803	4.91803	3	136	0.0220588	2.20588	3.56196	1	182	0.00549451	0.549451	1	132	0.00757576	0.757576	0		0	0	0.378788
	nifedipine25umfrom54hpf-06	5	143	0.034965	3.4965	6	157	0.0382166	3.82166	3.65908	5	183	0.0273224	2.73224	3	136	0.0220588	2.20588	3	135	0.0222222	2.22222	2.21405
	nifedipine25umfrom54hpf-09	3	143	0.020979	2.0979	6	158	0.0379747	3.79747	2.94769	4	185	0.0216216	2.16216	0		0	0	1	128	0.0078125	0.78125	0.390625
	nifedipine25umfrom54hpf-12	9	150	0.06	6	6	148	0.0405405	4.05405	5.02703	3	181	0.0165746	1.65746	3	136	0.0220588	2.20588	2	138	0.0144928	1.44928	1.82758
4dpfexp2 nifedipine	nifedipine25umfrom54hpf-06	6	121	0.0495868	4.95868	4	127	0.0314961	3.14961	4.05414	0		0	0	0		0	0	0		0	0	0
	nifedipine25umfrom54hpf-12	6	135	0.0444444	4.44444	6	124	0.0483871	4.83871	4.64158	2	168	0.0119048	1.19048	0		0	0	0		0	0	0
	nifedipine25umfrom54hpf-15	5	142	0.0352113	3.52113	4	127	0.0314961	3.14961	3.33537	1	154	0.00649351	0.649351	0		0	0	0		0	0	0
	nifedipine25umfrom54hpf-18	6	149	0.0402685	4.02685	5	125	0.04	4	4.01342	2	150	0.0133333	1.33333	0		0	0	0		0	0	0
5dpf dmso	wt-03ref	6	167.77	0.0357632	3.57632	7	161.23	0.0434162	4.34162	3.95897	5	246.99	0.0202437	2.02437	3	133.24	0.0225158	2.25158	4	135.43	0.0295356	2.95356	2.60257
	wt-09ref	7	185.2	0.037797	3.7797	6	160.87	0.0372972	3.72972	3.75471	5	220.99	0.0226255	2.26255	3	168.9	0.017762	1.7762	4	178.433	0.0224174	2.24174	2.00897
	wt-12ref	6	160.26	0.0374392	3.74392	6	154.81	0.0387572	3.87572	3.80982	2	201.632	0.00991906	0.991906	3	136.54	0.0219716	2.19716	3	138.944	0.0215914	2.15914	2.17815
	wt-15ref	6	162.36	0.0369549	3.69549	7	154.16	0.0454074	4.54074	4.11811	3	208.037	0.0144205	1.44205	3	139.52	0.0215023	2.15023	3	143.088	0.0209661	2.09661	2.12342
	wt-18ref	6	169.89	0.035317	3.5317	6	173.42	0.0345981	3.45981	3.49575	2	161.82	0.0123594	1.23594	3	118.862	0.0252394	2.52394	3	118.009	0.0254218	2.54218	2.53306
5dpf nifedipine	nifedipine20umfrom4dpf-03	5	151.22	0.0330644	3.30644	5	157.83	0.0316797	3.16797	3.2372	3	187.637	0.0159883	1.59883	3	136.52	0.0219748	2.19748	2	116.02	0.0172384	1.72384	1.96066
	nifedipine20umfrom4dpf-06	7	168.66	0.0415036	4.15036	6	145.1	0.0413508	4.13508	4.14272	4	188.389	0.0212327	2.12327	3	119.04	0.0252016	2.52016	3	119.72	0.0250585	2.50585	2.513
	nifedipine20umfrom4dpf-09	6	146.42	0.040978	4.0978	7	152.82	0.0458055	4.58055	4.33918	5	184.35	0.0271223	2.71223	3	126.09	0.0237925	2.37925	3	98.597	0.0304269	3.04269	2.71097
	nifedipine20umfrom4dpf-12	6	159.54	0.0376081	3.76081	6	147.04	0.0408052	4.08052	3.92067	5	179.41	0.0278691	2.78691	3	128.57	0.0233336	2.33336	3	125.619	0.0238817	2.38817	2.36077
