# Supplementary material for: Hemodynamics regulate spatiotemporal artery muscularization in the developing circle of Willis
Source: eLife. 2024 Jul 10;13:RP94094. doi: 10.7554/eLife.94094 (PMC11236418; doi:10.7554/eLife.94094)
Supplement: Figure 4—figure supplement 1—source data 1. [file elife-94094-fig4-figsupp1-data1.xlsx]

## Sheet: Figure4s1C
nifedipine movie	Heart beat (bpm)
3dpf
mvnifedipine25umfrom54hpfto3dpfacta2mchkdrlgfpaugust18th2022
Movie_779ctrl3dpf.avi	147
Movie_780nifedipine25umfrom54hpfto3dpf.avi	69
4dpf
mvnifedipine25umfrom54hpfto4dpfacta2mchkdrlgfpaugust19th2022
Movie_783ctrl4dpf.avi	109
Movie_784nifedipine25umfrom54hpfto4dpf.avi	76
20240223_nifedipineheartbeat3dpf
WTDMSO#1.avi	143
WTDMSO#2.avi	153
WTDMSO#3.avi	139
WTDMSO#4.avi	134
WTnifedipine#1.avi	85
WTnifedipine#2.avi	87
WTnifedipine#3.avi	73
WTnifedipine#4.avi	61
20240223_nifedipineheartbeat4dpf
WTDMSO#1.tif	172
WTDMSO#2.tif	169
WTDMSO#3.tif	121
WTDMSO#4.tif	153
WTnifedipine#1.tif	81
WTnifedipine#2.tif	50
WTnifedipine#3.tif	81
WTnifedipine#4.tif	42

## Sheet: Figure4s1H
20240311_pdgfrb_tnnt2MO	pdgfrb+ cell#					vessel length					Normalized#					Average vessel
	CaDI-L	CaDI-R	BCA	PCS-L	PCS-R	CaDI-L	CaDI-R	BCA	PCS-L	PCS-R	CaDI-L	CaDI-R	BCA	PCS-L	PCS-R	CaDI	BCA	PCS
Control1	6	4	2	3	2	115.45	125.295	126.216	108.065	96.781	5.19706	3.19247	1.58459	2.77611	2.06652	4.19476	1.58459	2.42131
Control2	4	5	3	4	3	139.661	111.17	137.273	113.985	139.742	2.86408	4.49762	2.18543	3.50923	2.14681	3.68085	2.18543	2.82802
Control3	5	4	3	4	4	105.35	83.763	139.286	118.565	118.282	4.74608	4.77538	2.15384	3.37368	3.38175	4.76073	2.15384	3.37771
Control4	5	6	3	3	4	112.258	118.154	136.72	94.198	93.411	4.45403	5.07812	2.19427	3.18478	4.28215	4.76607	2.19427	3.73347
Control5	6	5	2	3	4	132.546	125.901	147.379	122.121	127.312	4.52673	3.97137	1.35705	2.45658	3.14189	4.24905	1.35705	2.79923
Control6	5	5	3	4	3	141.848	130.967	131.856	108.024	118.301	3.5249	3.81776	2.27521	3.70288	2.5359	3.67133	2.27521	3.11939
tnnt2MO1	5	4	2	3	3	108.315	101.197	109.891	110.971	107.225	4.61617	3.95269	1.81999	2.70341	2.79785	4.28443	1.81999	2.75063
tnnt2MO2	5	5	2	3	4	143.375	110.066	116.52	117.888	123.042	3.48736	4.54273	1.71644	2.54479	3.25092	4.01504	1.71644	2.89786
tnnt2MO3	5	4	3	3	2	107.687	93.08	111.108	102.733	110.4	4.64309	4.29738	2.70008	2.92019	1.81159	4.47023	2.70008	2.36589
tnnt2MO4	5	4	2	3	2	119.879	107.723	93.799	96.399	108.753	4.17087	3.71323	2.13222	3.11207	1.83903	3.94205	2.13222	2.47555
tnnt2MO5	4	5	3	3	3	91.675	89.059	119.005	102.77	95.818	4.36324	5.61426	2.5209	2.91914	3.13094	4.98875	2.5209	3.02504
tnnt2MO6	5	6	3	4	4	110.404	110.517	137.331	107.049	139.859	4.52882	5.42903	2.1845	3.73661	2.86002	4.97893	2.1845	3.29831
