# Supplementary material for: Hemodynamics regulate spatiotemporal artery muscularization in the developing circle of Willis
Source: eLife. 2024 Jul 10;13:RP94094. doi: 10.7554/eLife.94094 (PMC11236418; doi:10.7554/eLife.94094)
Supplement: Figure 5—source data 1. [file elife-94094-fig5-data1.xlsx]

## Sheet: Figure5B-E
		right cadi number	right cadi length	right cadi number/length	right cadi number/length*100	left cadi number	left cadi length	left cadi number/length	left cadi number/length*100	cadi avg	bca number	bca length	bca number/length	bca number/length*100	right pcs number	right pcs length	right pcs number/length	right pcs number/length*100	left pcs number	left pcs length	left pcs number/length	left pcs number/length*100	pcs avg
32hpfexp1	wt-03			NA	NA			NA	NA	NA			NA	NA	1	120	0.00833333	0.833333	1	127	0.00787402	0.787402	0.810367
	wt-06			NA	NA			NA	NA	NA			NA	NA	0		0	0	1	102	0.00980392	0.980392	0.490196
32hpfexp2	wt-03			NA	NA			NA	NA	NA			NA	NA	2	134	0.0149254	1.49254	1	152.2	0.0065703	0.65703	1.07478
	wt-06			NA	NA			NA	NA	NA			NA	NA	0		0	0	0		0	0	0
	wt-09			NA	NA			NA	NA	NA			NA	NA	0		0	0	2	154.3	0.0129618	1.29618	0.648088
	wt-12			NA	NA			NA	NA	NA			NA	NA	3	162	0.0185185	1.85185	0		0	0	0.925926
32hpfexp3	wt-09	0		0	0					0	1	82.1	0.0121803	1.21803	0		0	0	1	92.2	0.010846	1.0846	0.542299
	wt-12	3	72.2	0.0415512	4.15512	0		0	0	2.07756	3	79.1	0.0379267	3.79267	2	81.6	0.0245098	2.45098	2	104	0.0192308	1.92308	2.18703
	wt-18			NA	NA			NA	NA	NA	1	59.4	0.016835	1.6835	4	95.9	0.0417101	4.17101	2	77.3	0.0258732	2.58732	3.37917
32hpfexp4	wt-12	0		0	0	0		0	0	0	0		0	0	0		0	0	0		0	0	0
	wt-15	0		0	0	2	104	0.0192308	1.92308	0.961538			NA	NA			NA	NA			NA	NA	NA
32hpfexp4	wt-03	1	160	0.00625	0.625	1	216	0.00462963	0.462963	0.543981	0		0	0	0		0	0	1	131	0.00763359	0.763359	0.381679
	wt-06	3	181	0.0165746	1.65746					1.65746	1	69.6	0.0143678	1.43678	0		0	0	1	100	0.01	1	0.5
		Note: NA (not applicable) means the vessel has not formed when the embryo was imaged
54hpfexp1	wt-03	5	137	0.0364964	3.64964	8	143	0.0559441	5.59441	4.62202	0	86.8	0	0	1	157.3	0.00635728	0.635728	1	149.2	0.00670241	0.670241	0.652985
	wt-06	7	157	0.044586	4.4586	7	146	0.0479452	4.79452	4.62656	1	90.6	0.0110375	1.10375	1	135.2	0.00739645	0.739645	1	146.6	0.00682128	0.682128	0.710887
54hpfexp2	wt-03	2	96.7	0.0206825	2.06825	3	111	0.027027	2.7027	2.38548	0	89.4	0	0	3	140.7	0.021322	2.1322	3	129.9	0.0230947	2.30947	2.22083
	wt-06	0		0	0	1	110	0.00909091	0.909091	0.454545	0		0	0	3	141.6	0.0211864	2.11864	4	143.3	0.0279135	2.79135	2.455
	wt-09	8	139	0.057554	5.7554	6	146	0.0410959	4.10959	4.93249	0	104	0	0	2	136.1	0.0146951	1.46951	2	138.4	0.0144509	1.44509	1.4573
	wt-12	6	180	0.0333333	3.33333	5	174	0.0287356	2.87356	3.10345	1	92.3	0.0108342	1.08342	2	121.9	0.0164069	1.64069	3	106.1	0.0282752	2.82752	2.23411
3dpfexp1	wt-03	10	168	0.0595238	5.95238	8	180	0.0444444	4.44444	5.19841	3	137	0.0218978	2.18978	5	123	0.0406504	4.06504	3	119	0.0252101	2.52101	3.29302
	wt-06	9	176	0.0511364	5.11364	11	187	0.0588235	5.88235	5.49799	3	153	0.0196078	1.96078	5	98.6	0.0507099	5.07099	5	107	0.046729	4.6729	4.87195
3dpfexp2	wt-03	9	175	0.0514286	5.14286	13	195	0.0666667	6.66667	5.90476	8	171	0.0467836	4.67836	7	150.3	0.0465735	4.65735	6	141.9	0.0422833	4.22833	4.44284
	wt-06	13	195	0.0666667	6.66667	14	203	0.0689655	6.89655	6.78161	8	182	0.043956	4.3956	7	153.3	0.0456621	4.56621	6	137.7	0.043573	4.3573	4.46175
	wt-09	16	176	0.0909091	9.09091	14	180	0.0777778	7.77778	8.43434	5	193	0.0259067	2.59067	7	131.9	0.0530705	5.30705	6	148.5	0.040404	4.0404	4.67373
	wt-12	13	206	0.0631068	6.31068	9	175	0.0514286	5.14286	5.72677	5	140	0.0357143	3.57143	4	113.8	0.0351494	3.51494	5	119	0.0420168	4.20168	3.85831
3dpfexp3	wt-03	13	175	0.0742857	7.42857	8	139	0.057554	5.7554	6.59198	3	166	0.0180723	1.80723	6	123.9	0.0484262	4.84262	6	126.7	0.047356	4.7356	4.78911
	wt-06	6	146	0.0410959	4.10959	8	159	0.0503145	5.03145	4.57052	6	143	0.041958	4.1958	6	125.2	0.0479233	4.79233	3	121.3	0.0247321	2.47321	3.63277
	wt-12	11	180	0.0611111	6.11111	9	151	0.0596026	5.96026	6.03569	6	155	0.0387097	3.87097	5	133.8	0.0373692	3.73692	4	132.5	0.0301887	3.01887	3.37789
	wt-15	8	154	0.0519481	5.19481	10	154	0.0649351	6.49351	5.84416	3	149	0.0201342	2.01342	5	128.9	0.0387898	3.87898	6	133.7	0.0448766	4.48766	4.18332
	wt-18	12	163	0.0736196	7.36196	8	167	0.0479042	4.79042	6.07619	5	156	0.0320513	3.20513	9	137	0.0656934	6.56934	4	122.5	0.0326531	3.26531	4.91732
4dpfexp1	wt-03	9	200	0.045	4.5	15	211	0.07109	7.109	5.8045	4	201	0.0199005	1.99005	4	105	0.0380952	3.80952	2	92.3	0.0216685	2.16685	2.98819
	wt-06	10	224	0.0446429	4.46429	10	240	0.0416667	4.16667	4.31548	6	191	0.0314136	3.14136	3	128	0.0234375	2.34375	3	104	0.0288462	2.88462	2.61418
	wt-09	15	229	0.0655022	6.55022	13	225	0.0577778	5.77778	6.164	5	197	0.0253807	2.53807	8	128	0.0625	6.25	7	117	0.0598291	5.98291	6.11645
	wt-12	12	207	0.057971	5.7971	12	190	0.0631579	6.31579	6.05645	6	197	0.0304569	3.04569	6	101	0.0594059	5.94059	5	109.3	0.0457457	4.57457	5.25758
4dpfexp2	wt-09	13	209	0.062201	6.2201	17	210	0.0809524	8.09524	7.15767	11	174	0.0632184	6.32184	4	135	0.0296296	2.96296	10	135	0.0740741	7.40741	5.18519
	wt-15	16	212	0.0754717	7.54717	10	214	0.046729	4.6729	6.11003	7	169	0.0414201	4.14201	4	119.7	0.0334169	3.34169	6	125.3	0.0478851	4.78851	4.0651
	wt-18	10	193	0.0518135	5.18135	8	172	0.0465116	4.65116	4.91625	6	196	0.0306122	3.06122	8	146.1	0.054757	5.4757	6	144.5	0.0415225	4.15225	4.81398
	wt-21	10	186	0.0537634	5.37634	8	180	0.0444444	4.44444	4.91039	6	188	0.0319149	3.19149	7	118.5	0.0590717	5.90717	6	116.6	0.051458	5.1458	5.52649
4dpfexp3	wt-09	10	192	0.0520833	5.20833	8	154	0.0519481	5.19481	5.20157	8	173	0.0462428	4.62428	10	145.7	0.0686342	6.86342	6	120.8	0.0496689	4.96689	5.91515
	wt-12	14	206	0.0679612	6.79612	13	207	0.0628019	6.28019	6.53815	5	187	0.026738	2.6738	5	133.1	0.0375657	3.75657	7	139.2	0.0502874	5.02874	4.39265
	wt-15	12	177	0.0677966	6.77966	11	176	0.0625	6.25	6.51483	8	220.8	0.0362319	3.62319	8	139.2	0.0574713	5.74713	7	158.6	0.0441362	4.41362	5.08037
	wt-18	13	208	0.0625	6.25	8	205	0.0390244	3.90244	5.07622	8	203	0.0394089	3.94089	6	165.1	0.0363416	3.63416	6	168.9	0.035524	3.5524	3.59328
