# Supplementary material for: Hemodynamics regulate spatiotemporal artery muscularization in the developing circle of Willis
Source: eLife. 2024 Jul 10;13:RP94094. doi: 10.7554/eLife.94094 (PMC11236418; doi:10.7554/eLife.94094)
Supplement: Figure 5—figure supplement 1—source data 1. [file elife-94094-fig5-figsupp1-data1.xlsx]

## Sheet: Figure5s1C-F
		right cadi number	right cadi length	right cadi number/length	right cadi number/length*100	left cadi number	left cadi length	left cadi number/length	left cadi number/length*100	cadi avg	bca number	bca length	bca number/length	bca number/length*100	right pcs number	right pcs length	right pcs number/length	right pcs number/length*100	left pcs number	left pcs length	left pcs number/length	left pcs number/length*100	pcs avg
32dpf	wt-03	5	114.56	0.0436453	4.36453	6	118.91	0.0504583	5.04583	4.70518	6	41.23	0.145525	14.5525	6	210.556	0.028496	2.8496	6	199.82	0.030027	3.0027	2.92615
	wt-06	3	106.18	0.0282539	2.82539	3	111.14	0.026993	2.6993	2.76234	3	32.103	0.0934492	9.34492	5	188.402	0.026539	2.6539	3	189.125	0.0158625	1.58625	2.12008
	wt-09	7	109.19	0.0641084	6.41084	7	122.08	0.0573394	5.73394	6.07239	6	41.451	0.144749	14.4749	7	206.75	0.0338573	3.38573	5	225.31	0.0221916	2.21916	2.80245
	wt-12	6	120.68	0.0497183	4.97183	6	119.92	0.0500334	5.00334	4.98758	6	49.583	0.121009	12.1009	5	191.331	0.0261327	2.61327	6	209.352	0.0286599	2.86599	2.73963
	wt-15	5	147.01	0.0340113	3.40113	6	128.54	0.0466781	4.66781	4.03447	5	29.93	0.167056	16.7056	4	189.702	0.0210857	2.10857	5	193.561	0.0258316	2.58316	2.34587
	wt-18	9	123.62	0.0728038	7.28038	7	115.13	0.0608008	6.08008	6.68023	5	53.961	0.0926595	9.26595	6	142.531	0.0420961	4.20961	7	154.232	0.0453862	4.53862	4.37411
	wt-21	6	118.61	0.050586	5.0586	6	129.81	0.0462214	4.62214	4.84037	4	41.651	0.0960361	9.60361	4	154.38	0.0259101	2.59101	4	185.186	0.0215999	2.15999	2.3755
	wt-24	6	111.08	0.0540151	5.40151	6	110.34	0.0543774	5.43774	5.41963	5	64.941	0.076993	7.6993	4	122.812	0.0325701	3.25701	4	135.37	0.0295486	2.95486	3.10594
	wt-27	5	125.8	0.0397456	3.97456	5	128.69	0.0388531	3.88531	3.92993	5	46.144	0.108356	10.8356	5	149.661	0.0334088	3.34088	3	162.931	0.0184127	1.84127	2.59108
54hpf	wt-03	9	139.37	0.0645763	6.45763	11	139.15	0.0790514	7.90514	7.18138	7	120.5	0.0580913	5.80913	6	158.276	0.0379085	3.79085	7	148.13	0.0472558	4.72558	4.25821
	wt-06	6	131.06	0.0457806	4.57806	6	146.56	0.0409389	4.09389	4.33597	3	100.71	0.0297885	2.97885	5	146.358	0.0341628	3.41628	4	144.759	0.0276321	2.76321	3.08975
	wt-09	8	137.9	0.0580131	5.80131	9	124.03	0.0725631	7.25631	6.52881	7	123.3	0.0567721	5.67721	7	118.618	0.059013	5.9013	4	139.115	0.0287532	2.87532	4.38831
	wt-12	5	81.766	0.0611501	6.11501	6	114.12	0.0525762	5.25762	5.68632	5	124.52	0.0401542	4.01542	4	133.699	0.029918	2.9918	4	123.343	0.0324299	3.24299	3.11739
	wt-15	7	139.59	0.0501469	5.01469	7	129.17	0.0541921	5.41921	5.21695	5	107.05	0.0467071	4.67071	5	129.738	0.0385392	3.85392	4	128.907	0.0310301	3.10301	3.47847
	wt-18	6	115.09	0.0521331	5.21331	8	111.74	0.0715948	7.15948	6.18639	5	123.6	0.0404531	4.04531	6	150.427	0.0398865	3.98865	5	152.133	0.032866	3.2866	3.63762
	wt-21	10	143.61	0.069633	6.9633	8	134.31	0.0595637	5.95637	6.45984	5	88.358	0.056588	5.6588	6	151.016	0.0397309	3.97309	5	138.794	0.0360246	3.60246	3.78778
	wt-24	7	132.62	0.0527824	5.27824	7	122.82	0.056994	5.6994	5.48882	5	105.09	0.0475783	4.75783	6	160.269	0.0374371	3.74371	5	131.807	0.0379343	3.79343	3.76857
3dpf	wt-03	7	157.77	0.0443684	4.43684	7	171.53	0.0408092	4.08092	4.25888	6	145.25	0.0413081	4.13081	7	155.033	0.0451517	4.51517	5	136.425	0.0366502	3.66502	4.09009
	wt-06	7	141.97	0.0493062	4.93062	11	164.97	0.0666788	6.66788	5.79925	5	176.84	0.0282741	2.82741	9	138.999	0.0647487	6.47487	6	129.062	0.0464893	4.64893	5.5619
	wt-09	8	148.68	0.0538068	5.38068	7	164.74	0.0424912	4.24912	4.8149	7	170.81	0.0409812	4.09812	5	124.45	0.0401768	4.01768	6	116.924	0.0513154	5.13154	4.57461
	wt-12	8	142.42	0.0561719	5.61719	6	173.29	0.034624	3.4624	4.5398	5	152.52	0.0327826	3.27826	5	132.145	0.0378372	3.78372	5	130.323	0.0383662	3.83662	3.81017
	wt-15	8	160.63	0.0498039	4.98039	9	146.77	0.0613204	6.13204	5.55622	5	170.554	0.0293162	2.93162	6	126.232	0.0475315	4.75315	5	123.753	0.0404031	4.04031	4.39673
	wt-18	8	140.39	0.0569841	5.69841	6	138.86	0.043209	4.3209	5.00966	5	151.68	0.0329641	3.29641	4	124.034	0.0322492	3.22492	4	118.347	0.0337989	3.37989	3.30241
	wt-21	8	142.93	0.0559715	5.59715	10	143.73	0.0695749	6.95749	6.27732	5	169.21	0.0295491	2.95491	4	102.01	0.0392118	3.92118	5	110.377	0.0452993	4.52993	4.22556
	wt-24	9	122.48	0.0734814	7.34814	8	156.04	0.0512689	5.12689	6.23751	6	165.25	0.0363086	3.63086	6	141.654	0.0423567	4.23567	6	127.669	0.0469965	4.69965	4.46766
4dpf	wt-03	10	167.12	0.0598372	5.98372	10	150.51	0.0664408	6.64408	6.3139	8	186.11	0.0429853	4.29853	8	116.26	0.0688113	6.88113	5	121.647	0.0424149	4.24149	5.56131
	wt-06	9	176.31	0.0510465	5.10465	9	154.5	0.0582524	5.82524	5.46494	6	199.286	0.0301075	3.01075	4	128.626	0.0310979	3.10979	4	113.123	0.0353597	3.53597	3.32288
	wt-09	7	136.94	0.0511173	5.11173	9	156.23	0.0576074	5.76074	5.43623	5	179.65	0.0278319	2.78319	4	115.715	0.0345677	3.45677	4	119.407	0.0334989	3.34989	3.40333
	wt-12	9	171.07	0.05261	5.261	9	172.88	0.0520592	5.20592	5.23346	6	220.36	0.0272282	2.72282	5	147.851	0.0338178	3.38178	4	146.888	0.0272316	2.72316	3.05247
	wt-15	8	184.03	0.0434712	4.34712	7	159.73	0.043824	4.3824	4.36476	6	182	0.032967	3.2967	5	105.24	0.0475105	4.75105	5	108.33	0.0461553	4.61553	4.68329
	wt-18	10	174.7	0.057241	5.7241	8	172.45	0.0463903	4.63903	5.18156	8	202.74	0.0394594	3.94594	4	136.4	0.0293255	2.93255	5	140.7	0.0355366	3.55366	3.24311
	wt-21	6	171.84	0.0349162	3.49162	6	169.52	0.0353941	3.53941	3.51551	5	204.779	0.0244166	2.44166	4	128.305	0.0311757	3.11757	4	120.452	0.0332082	3.32082	3.2192
	wt-24	9	164.62	0.0546714	5.46714	8	170.8	0.0468384	4.68384	5.07549	4	176.82	0.0226219	2.26219	6	128.19	0.0468055	4.68055	4	117.87	0.0339357	3.39357	4.03706
	wt-27	7	176.09	0.0397524	3.97524	7	122.86	0.0569754	5.69754	4.83639	5	174.67	0.0286254	2.86254	4	110.77	0.0361109	3.61109	4	117.762	0.0339668	3.39668	3.50388

## Sheet: Figure5s1HI
		right cadi intensity	right cadi length	right cadi intensity/length	left cadi intensity	left cadi length	left cadi intensity/length	cadi avg	bca intensity	bca length	bca intensity/length	right pcs intensity	right pcs length	right pcs intensity/length	left pcs intensity	left pcs length	left pcs intensity/length	pcs avg
3dpf uninjected	wt-09-ref	125000	183	683.06	100000	152	657.895	670.477	21200	179	118.436	54000	123.1	438.668	18100	124.8	145.032	291.85
	wt-12	152000	176	863.636	114000	187	609.626	736.631	15900	137	116.058	47500	125.2	379.393	20400	121.3	168.178	273.786
	wt-15	82100	154	533.117	114000	154	740.26	636.688	19800	149	132.886	40500	128.9	314.197	38700	133.7	289.454	301.826									178	0	0	0
3dpf klf2a mo	klf2amo11ng-03	31800	172	184.884	18500	145	127.586	156.235	3863	151	25.5828	13100	120.7	108.534	0		0	54.2668
	klf2amo11ng-06	21900	143	153.147	15400	147	104.762	128.954	6089	210	28.9952	12500	133	93.985	4959	129	38.4419	66.2134
	klf2amo11ng-09	26400	138	191.304	34400	155	221.935	206.62	6478	175	37.0171	6175	147.1	41.9782	9081	114	79.6579	60.8181
4dpf uninjected	wt-09-ref	110000	218	504.587	137000	180	761.111	632.849	35700	201	177.612	27700	138	200.725	27100	130.4	207.822	204.273
	wt-12	155000	229	676.856	121000	225	537.778	607.317	37900	201	188.557	24600	139.2	176.724	30400	158.6	191.677	184.201
	wt-15	120000	186	645.161	120000	180	666.667	655.914	27500	169	162.722	44800	165.1	271.351	34300	168.9	203.079	237.215
4dpf klf2a mo	klf2amo11ng-03	33200	162	204.938	46300	176	263.068	234.003	6017	200	30.085	8204	119	68.9412	8545	118	72.4153	70.6782
	klf2amo11ng-06	19700	168	117.262	12800	191	67.0157	92.1388	7423	181	41.011	8646	121	71.4545	6717	111	60.5135	65.984
	klf2amo11ng-09	11800	160	73.75	12000	185	64.8649	69.3074	5518	193	28.5907	9734	136	71.5735	4829	109	44.3028	57.9381
