# Supplementary material for: Hemodynamics regulate spatiotemporal artery muscularization in the developing circle of Willis
Source: eLife. 2024 Jul 10;13:RP94094. doi: 10.7554/eLife.94094 (PMC11236418; doi:10.7554/eLife.94094)
Supplement: Figure 6—source data 1. [file elife-94094-fig6-data1.xlsx]

## Sheet: Figure6CD
		right cadi number	right cadi length	right cadi number/length	right cadi number/length*100	left cadi number	left cadi length	left cadi number/length	left cadi number/length*100	cadi avg	bca number	bca length	bca number/length	bca number/length*100	right pcs number	right pcs length	right pcs number/length	right pcs number/length*100	left pcs number	left pcs length	left pcs number/length	left pcs number/length*100	pcs avg
3dpfexp1 uninjected	wt-06ref	6	156	0.0384615	3.84615	5	199	0.0251256	2.51256	3.17936	0		0	0	0		0	0	0		0	0	0
	wt-03ref	6	153	0.0392157	3.92157	6	160	0.0375	3.75	3.83578	0		0	0	0		0	0	1	139	0.00719424	0.719424	0.359712
	wt-06ref	3	138	0.0217391	2.17391	5	139	0.0359712	3.59712	2.88552	0		0	0	0		0	0	0		0	0	0
	wt-09ref	3	160	0.01875	1.875	3	169	0.0177515	1.77515	1.82507	1	143	0.00699301	0.699301	1	105	0.00952381	0.952381	0		0	0	0.47619
3dpfexp2 uninjected	wt-09ref	7	154	0.0454545	4.54545	9	164	0.054878	5.4878	5.01663	6	175	0.0342857	3.42857	2	132	0.0151515	1.51515	2	119	0.0168067	1.68067	1.59791
	wt-12ref	6	160	0.0375	3.75	9	171	0.0526316	5.26316	4.50658	3	158	0.0189873	1.89873	3	140	0.0214286	2.14286	1	129	0.00775194	0.775194	1.45903
	wt-15ref	8	151	0.0529801	5.29801	6	156	0.0384615	3.84615	4.57208	2	192	0.0104167	1.04167	1	172	0.00581395	0.581395	0		0	0	0.290698
	wt-18ref	6	149	0.0402685	4.02685	7	176	0.0397727	3.97727	4.00206	3	179	0.0167598	1.67598	3	133	0.0225564	2.25564	1	98	0.0102041	1.02041	1.63802
3dpfexp1 klf2amo	klf2amo11ng-03	2	160	0.0125	1.25	4	161	0.0248447	2.48447	1.86724	0		0	0	0		0	0	0		0	0	0
	klf2amo11ng-06	4	153	0.0261438	2.61438	3	148	0.0202703	2.02703	2.3207	0		0	0	1	144	0.00694444	0.694444	0		0	0	0.347222
	klf2amo11ng-09	4	169	0.0236686	2.36686	3	144	0.0208333	2.08333	2.2251	0		0	0	0		0	0	0		0	0	0
3dpfexp2 klf2amo	klf2amo11ng-03	0		0	0	0		0	0	0	0		0	0	0		0	0	0		0	0	0
	klf2amo11ng-06	0		0	0	1	144	0.00694444	0.694444	0.347222	0		0	0	0		0	0	0		0	0	0
4dpfexp1 uninjected	wt-03ref	7	171	0.0409357	4.09357	7	193	0.0362694	3.62694	3.86026	5	235	0.0212766	2.12766	3	141	0.0212766	2.12766	3	135	0.0222222	2.22222	2.17494
4dpfexp2 uninjected	wt-09ref	8	160	0.05	5	7	156	0.0448718	4.48718	4.74359	2	169	0.0118343	1.18343	3	129	0.0232558	2.32558	1	114	0.00877193	0.877193	1.60139
	wt-12ref	9	192	0.046875	4.6875	8	167	0.0479042	4.79042	4.73896	5	186	0.0268817	2.68817	2	122	0.0163934	1.63934	2	130	0.0153846	1.53846	1.5889
	wt-15ref	6	155	0.0387097	3.87097	6	120	0.05	5	4.43548	5	248	0.0201613	2.01613	2	155	0.0129032	1.29032	1	129	0.00775194	0.775194	1.03276
	wt-18ref	9	176	0.0511364	5.11364	6	196	0.0306122	3.06122	4.08743	2	210	0.00952381	0.952381	5	149	0.033557	3.3557	1	108	0.00925926	0.925926	2.14082
4dpfexp3 uninjected	wt-03ref	6	180	0.0333333	3.33333	5	150	0.0333333	3.33333	3.33333	3	184	0.0163043	1.63043	2	112	0.0178571	1.78571	2	122	0.0163934	1.63934	1.71253
	wt-12ref	8	169	0.0473373	4.73373	6	151	0.0397351	3.97351	4.35362	4	207	0.0193237	1.93237	4	134	0.0298507	2.98507	3	129	0.0232558	2.32558	2.65533
	wt-15ref	7	148	0.0472973	4.72973	8	169	0.0473373	4.73373	4.73173	4	196	0.0204082	2.04082	4	148	0.027027	2.7027	4	142	0.028169	2.8169	2.7598
4dpfexp1 klf2amo	klf2amo11ng-03	5	145	0.0344828	3.44828	7	150	0.0466667	4.66667	4.05747	5	212	0.0235849	2.35849	3	131	0.0229008	2.29008	4	129	0.0310078	3.10078	2.69543
	klf2amo11ng-06	6	185	0.0324324	3.24324	8	174	0.045977	4.5977	3.92047	4	199	0.0201005	2.01005	4	154	0.025974	2.5974	5	140	0.0357143	3.57143	3.08442
	klf2amo11ng-09	8	184	0.0434783	4.34783	6	147	0.0408163	4.08163	4.21473	4	201	0.0199005	1.99005	4	146	0.0273973	2.73973	3	145	0.0206897	2.06897	2.40435
4dpfexp2 klf2amo	klf2amo11ng-09	6	198	0.030303	3.0303	6	147	0.0408163	4.08163	3.55597	2	225	0.00888889	0.888889	0		0	0	0		0	0	0
	klf2amo11ng-12	8	150	0.0533333	5.33333	8	178	0.0449438	4.49438	4.91386	3	221	0.0135747	1.35747	1	133	0.0075188	0.75188	3	125	0.024	2.4	1.57594
4dpfexp3 klf2amo	moklf2a11ng-03	6	194	0.0309278	3.09278	8	225	0.0355556	3.55556	3.32417	2	195	0.0102564	1.02564	2	134	0.0149254	1.49254	2	120	0.0166667	1.66667	1.5796
	moklf2a11ng-06	6	150	0.04	4	5	170	0.0294118	2.94118	3.47059	2	181	0.0110497	1.10497	1	127	0.00787402	0.787402	0		0	0	0.393701
	moklf2a11ng-06	8	180	0.0444444	4.44444	7	173	0.0404624	4.04624	4.24534	3	234.7	0.0127823	1.27823	4	136	0.0294118	2.94118	2	130	0	0	1.47059
